# Supplementary material for: The role of miR‐335‐5p in the redifferentiation of BRAF p.V600E thyroid cancers
Source: Mol Oncol. 2026 Jun 22:10.1002/1878-0261.70181. Online ahead of print. doi: 10.1002/1878-0261.70181 (PMC13398929; doi:10.1002/1878-0261.70181)
Supplement: Supplementary file 4 — Table S1. Switch genes in thyroid cancer with p.V600E mutation of BRAF gene. [file MOL2-9999-0-s003.xlsx]

## Sheet: BRAF p.V600E vs THYN
Switch genes in thyroid cancer with p.V600E mutation of BRAF gene.
Switch	fdr*	log-ratio	direction
TM7SF4	2.71661e-40	8.56658	UP
SYT12	1.77328e-48	8.46849	UP
TMPRSS6	2.89772e-57	8.42919	UP
GABRB2	5.12107e-52	8.24326	UP
LIPH	3.0874e-40	7.27089	UP
KLK10	5.75624e-48	7.16181	UP
MUC21	8.79156e-51	6.80256	UP
B3GNT3	3.60677e-45	6.6735	UP
HMGA2	3.17057e-43	6.61197	UP
RXRG	6.45557e-45	6.46308	UP
FN1	5.3352e-56	6.37096	UP
SLC34A2	3.2182e-48	6.28279	UP
NGEF	7.77725e-46	6.21766	UP
PVRL4	6.03577e-42	5.59058	UP
GJB3	6.51638e-41	5.48393	UP
CITED1	6.93829e-48	5.4311	UP
SERPINA1	9.16553e-48	5.32667	UP
CHI3L1	2.08347e-29	5.26729	UP
DPP4	7.03496e-41	5.23835	UP
TACSTD2	4.69132e-38	5.21035	UP
LCN2	6.63321e-38	5.18353	UP
LAMB3	9.81502e-42	5.10727	UP
KCNQ3	6.06531e-53	5.01411	UP
EPHA10	5.3148e-52	4.89004	UP
GDF15	2.66233e-36	4.79859	UP
SCEL	1.07276e-43	4.77031	UP
CXCL17	5.30402e-35	4.72896	UP
PLEKHN1	2.26505e-40	4.6838	UP
PSG1	1.53593e-78	4.68204	UP
CDH3	2.49018e-41	4.62291	UP
FAM178B	1.31224e-74	4.61912	UP
METTL7B	3.02474e-50	4.59494	UP
REN	5.02482e-94	4.50599	UP
SPTBN2	5.03388e-43	4.48555	UP
GOLT1A	1.26101e-45	4.34763	UP
PDLIM4	6.10329e-44	4.25907	UP
ETV4	3.51554e-36	4.19617	UP
HAPLN1	1.47902e-37	4.18912	UP
EPHB3	2.76581e-42	4.10797	UP
RDH5	2.35656e-60	4.10547	UP
PDE4C	1.1325e-38	4.04966	UP
RPSAP52	7.07853e-57	4.02978	UP
LPAR5	5.9527e-37	4.01151	UP
TMEM90A	7.17024e-38	3.96579	UP
PROS1	1.00906e-63	3.96125	UP
CD164L2	5.67711e-38	3.94333	UP
PLCD3	6.65759e-56	3.89322	UP
SRCIN1	1.06118e-37	3.86412	UP
CAMK2N1	1.11496e-55	3.84867	UP
ALOX15B	9.79299e-28	3.82438	UP
IL1F5	5.30818e-47	3.78993	UP
QPCT	6.11895e-43	3.78711	UP
DOK7	1.381e-30	3.78684	UP
DTX4	1.3914e-44	3.69399	UP
C1orf170	3.63304e-34	3.68627	UP
MYBPH	1.825e-49	3.63633	UP
LY6G6C	1.04066e-48	3.55829	UP
C6orf168	3.35114e-50	3.55138	UP
KCP	1.3358e-71	3.55016	UP
DUSP13	3.54395e-54	3.5304	UP
DHDH	1.5319e-43	3.50568	UP
TIMP1	6.56738e-42	3.48012	UP
CELF4	1.52092e-53	3.47633	UP
GALE	3.7939e-64	3.46223	UP
RYR1	1.83874e-41	3.43453	UP
TMEM184A	9.21314e-46	3.3827	UP
LEMD1	3.81967e-42	3.33787	UP
ABTB2	2.16942e-42	3.18075	UP
ABCC3	4.5036e-30	3.0651	UP
GLT1D1	3.95355e-32	3.06479	UP
LGALS3	9.41109e-44	3.0583	UP
KRT19	7.73611e-42	3.04547	UP
MET	2.62589e-53	3.02828	UP
PDE5A	2.17072e-42	3.00436	UP
ALDH3B1	3.53903e-44	2.96996	UP
LAD1	3.37242e-53	2.95451	UP
TMC6	8.16335e-25	2.93755	UP
C8orf73	1.24523e-59	2.93372	UP
CTSH	8.85135e-37	2.92845	UP
PTPRE	4.73963e-44	2.9026	UP
SDC4	3.34607e-43	2.87657	UP
THRSP	5.16157e-30	2.86595	UP
ADORA1	4.8793e-44	2.82204	UP
MXRA8	2.49047e-57	2.80959	UP
NPC2	3.06977e-49	2.73059	UP
GRB7	2.82117e-50	2.71134	UP
TGFA	1.22009e-72	2.69668	UP
LOC100126784	1.48273e-31	2.68714	UP
BID	2.34933e-34	2.68594	UP
MPZL2	2.56907e-51	2.67713	UP
NRCAM	1.70459e-37	2.6696	UP
SCN1B	3.62881e-37	2.6338	UP
GOLGA7B	5.58716e-21	2.62956	UP
IER5L	3.79001e-29	2.62619	UP
B3GNT7	4.45294e-43	2.5992	UP
FAM43A	4.64063e-37	2.56932	UP
UPP1	1.42358e-36	2.52383	UP
CNFN	4.39609e-29	2.52344	UP
GGCT	1.65544e-66	2.52115	UP
NR1D1	6.71206e-20	2.51242	UP
MFGE8	3.807e-52	2.49679	UP
GALNT7	2.12681e-70	2.42066	UP
S100A5	6.45142e-39	2.41273	UP
BBC3	1.40688e-28	2.40053	UP
DEPDC1B	3.85176e-21	2.39085	UP
SLCO4C1	4.19446e-19	2.37853	UP
TMEM79	1.01679e-79	2.37834	UP
E2F1	7.65476e-25	2.36159	UP
TBC1D2	1.9497e-46	2.32331	UP
GLRB	6.87321e-33	2.291	UP
SPINK2	8.53037e-19	2.28251	UP
B3GNT8	2.2734e-40	2.23712	UP
PHLDA2	1.77191e-21	2.22042	UP
CORO2A	5.39874e-39	2.2138	UP
SYTL1	9.06684e-28	2.21284	UP
KLC3	3.22567e-34	2.20825	UP
GLS2	2.09664e-50	2.20698	UP
NAB2	3.01845e-23	2.20641	UP
LY6E	1.49348e-35	2.18849	UP
ERBB3	3.45618e-36	2.18502	UP
EPS8	6.95693e-66	2.17252	UP
PSD3	1.26693e-35	2.1633	UP
S100A6	3.74163e-44	2.16258	UP
CDT1	8.58541e-22	2.13798	UP
IGF2BP2	4.89495e-48	2.13682	UP
POU2F3	8.96084e-37	2.12146	UP
PHLDA3	1.03093e-30	2.11881	UP
MACC1	4.44608e-36	2.10478	UP
P4HA2	9.66428e-40	2.09598	UP
C11orf80	2.12335e-35	2.08689	UP
ADM	1.00167e-22	2.07759	UP
TPD52L1	3.11714e-57	2.06697	UP
SLMO1	1.00159e-47	2.03286	UP
HPN	3.74754e-36	2.0297	UP
C16orf75	1.03754e-17	2.01917	UP
DHRS3	5.00371e-48	2.01862	UP
PRSS22	1.09192e-36	2.01822	UP
HAGHL	6.33554e-14	2.00781	UP
TGFBR1	5.32371e-65	2.00107	UP
S100A1	1.81217e-29	1.99734	UP
TMEM105	1.91417e-16	1.98283	UP
ITGA3	8.32998e-65	1.97694	UP
DAPK2	2.63101e-25	1.95853	UP
PDE9A	1.32979e-46	1.95239	UP
INF2	1.16414e-48	1.945	UP
SLC35F2	9.83766e-60	1.94174	UP
NPTXR	9.56612e-53	1.93461	UP
TNNI1	1.52937e-23	1.9292	UP
PERP	8.608e-69	1.91322	UP
SERINC2	4.40569e-34	1.89225	UP
MANEAL	5.11198e-41	1.88459	UP
RAB27A	2.67467e-52	1.87799	UP
SPINT1	6.37858e-61	1.8711	UP
ETV5	7.07127e-36	1.84554	UP
PC	3.13111e-54	1.84016	UP
TRIM47	6.23244e-26	1.81685	UP
IRF5	5.67356e-18	1.81174	UP
ETHE1	3.34204e-37	1.80569	UP
ENDOD1	5.99155e-60	1.78873	UP
MVP	9.18169e-30	1.77854	UP
PAQR4	7.05609e-23	1.72028	UP
PDZD7	6.6849e-30	1.71902	UP
VASN	1.77767e-33	1.69595	UP
UCN	2.46027e-16	1.69011	UP
CDC42EP1	5.25278e-41	1.67705	UP
DDB2	8.84417e-35	1.66627	UP
WTIP	2.22602e-42	1.65919	UP
DLG4	2.14743e-28	1.65461	UP
PLEKHG4	1.69879e-38	1.65188	UP
MAP3K6	2.68413e-34	1.644	UP
TMEM98	8.83289e-53	1.61252	UP
PLP2	6.72869e-27	1.57031	UP
FHOD1	4.36821e-49	1.53313	UP
GPRC5B	1.67832e-35	1.53291	UP
TMEM117	3.27826e-48	1.52897	UP
C9orf16	2.28111e-24	1.50548	UP
RNF24	7.16025e-29	1.49349	UP
RTN4R	1.86662e-29	1.48862	UP
ST3GAL5	7.51759e-61	1.47182	UP
C17orf76	4.31182e-28	1.41649	UP
TLCD1	1.70129e-30	1.41433	UP
MGAT4B	2.87237e-60	1.3849	UP
MAD2L2	5.81749e-24	1.38028	UP
UST	2.30348e-41	-1.3833	DOWN
CATSPERB	2.52177e-19	-1.39311	DOWN
MAPK8IP2	1.74847e-42	-1.39772	DOWN
TC2N	1.07241e-40	-1.41406	DOWN
PPARG	1.45024e-33	-1.41556	DOWN
SLC2A4	1.96422e-23	-1.41818	DOWN
SNTA1	9.99705e-38	-1.42175	DOWN
PNMA3	5.98362e-27	-1.42404	DOWN
ANO3	1.28897e-14	-1.44112	DOWN
USP2	1.82929e-25	-1.44175	DOWN
FAM182A	2.50458e-13	-1.49894	DOWN
KLHL3	4.31058e-24	-1.49963	DOWN
DLL3	1.51921e-17	-1.50649	DOWN
ASGR1	5.27011e-22	-1.51599	DOWN
C15orf52	4.70919e-32	-1.5167	DOWN
MYT1	1.84144e-22	-1.52885	DOWN
WDR17	3.72695e-23	-1.55971	DOWN
FOXN1	2.27916e-15	-1.56852	DOWN
EYA2	6.35328e-40	-1.59092	DOWN
TERC	4.63578e-16	-1.59551	DOWN
FSD2	7.77358e-14	-1.62629	DOWN
STX11	1.76628e-30	-1.62725	DOWN
RNF157	9.05724e-31	-1.62981	DOWN
MDS2	4.68056e-31	-1.70374	DOWN
PRR15L	1.52034e-32	-1.74892	DOWN
ACOT6	4.28513e-31	-1.77654	DOWN
TEKT4	7.4743e-30	-1.78418	DOWN
PFKFB2	1.13626e-34	-1.8172	DOWN
LRRC2	9.45856e-54	-1.84812	DOWN
ENPP1	6.96624e-43	-1.90867	DOWN
FREM2	1.10458e-35	-1.9235	DOWN
GATM	1.81148e-43	-1.95215	DOWN
NUPR1	2.01189e-35	-1.98457	DOWN
EGF	1.82647e-31	-2.00682	DOWN
LDHD	5.58617e-48	-2.06045	DOWN
L3MBTL4	1.24929e-89	-2.0753	DOWN
MYOT	1.83857e-20	-2.1305	DOWN
VEPH1	1.65104e-37	-2.24443	DOWN
RAP1GAP	6.25235e-50	-2.35425	DOWN
IYD	3.4361e-42	-2.49842	DOWN
FOLR3	9.34653e-32	-2.60933	DOWN
EPHB1	3.11267e-52	-2.76287	DOWN
KLK1	5.16563e-22	-2.91791	DOWN
*fdr: false discovery rate
