# Supplementary material for: The role of miR‐335‐5p in the redifferentiation of BRAF p.V600E thyroid cancers
Source: Mol Oncol. 2026 Jun 22:10.1002/1878-0261.70181. Online ahead of print. doi: 10.1002/1878-0261.70181 (PMC13398929; doi:10.1002/1878-0261.70181)
Supplement: Supplementary file 5 — Table S2. Mienturnet Enrichment results miRTarBase. [file MOL2-9999-0-s005.xlsx]

## Sheet: Foglio1
Mienturnet Enrichment results miRTarBase
microRNA	p-value	FDR	Odd ratio	Number of interactions	Target Gene 1	Target Gene 2	Target Gene 3	Target Gene 4	Target Gene 5	Target Gene 6	Target Gene 7	Target Gene 8	Target Gene 9	Target Gene 10	Target Gene 11	Target Gene 12	Target Gene 13	Target Gene 14	Target Gene 15	Target Gene 16	Target Gene 17	Target Gene 18	Target Gene 19	Target Gene 20	Target Gene 21	Target Gene 22	Target Gene 23	Target Gene 24	Target Gene 25	Target Gene 26	Target Gene 27	Target Gene 28	Target Gene 29	Target Gene 30	Target Gene 31	Target Gene 32	Target Gene 33	Target Gene 34	Target Gene 35	Target Gene 36	Target Gene 37	Target Gene 38	Target Gene 39	Target Gene 40	Target Gene 41	Target Gene 42	Target Gene 43	Target Gene 44	Target Gene 45
hsa-miR-335-5p	768330	1.26237e-05	0.495487	63	SYT12	TNNI1	SERPINA1	SCN1B	ABTB2	POU2F3	KRT19	SERINC2	DAPK2	GLS2	GRB7	MFGE8	TACSTD2	DHRS3	SLC34A2	PDE5A	ACOT6	IYD	ETV5	NR1D1	RNF157	CDH3	ABCC3	PRR15L	PC	ANO3	REN	CELF4	SLCO4C1	CNFN	TEKT4	S100A5	WDR17	HAPLN1	TMC6	PTPRE	CATSPERB	ST3GAL5	NUPR1	ASGR1	LRRC75A	RDH5	VASN	IL36RN	PLEKHG4
hsa-miR-26b-5p	0.298413	0.967613	0.890722	25	TIMP1	LRRC2	S100A1	RAB27A	GRB7	POU2F3	PHLDA2	FN1	SLC34A2	RNF24	ADM	CATSPERB	PAQR4	ETV4	IL36RN	C9orf16	DDB2	ITGA3	NPTXR	TMPRSS6	DCSTAMP	GALNT7	FAXC	PDE4C	BID
hsa-miR-124-3p	0.196564	0.967613	0.81877	21	MAD2L2	PLP2	ENDOD1	MVP	LRRC2	INF2	TMEM79	CTSH	RAB27A	DHRS3	SDC4	ABCC3	SNTA1	DOK7	VASN	NUPR1	PLEKHG4	ITGA3	CORO2A	LAMB3	GALNT7
hsa-miR-192-5p	0.401494	0.967613	0.908564	13	PERP	ABCC3	UPP1	RAB27A	FAXC	EPS8	PPARG	RAP1GAP	PTPRE	NPTXR	ENDOD1	GATM	ITGA3
hsa-miR-4459	0.121312	0.967613	0.684242	12	EGF	BBC3	SPTBN2	PSD3	SRCIN1	MACC1	RNF24	ENPP1	NPTXR	PLCD3	POU2F3	TNNI1
hsa-miR-215-5p	0.286652	0.967613	0.815581	11	PPARG	NPTXR	UPP1	PTPRE	RAP1GAP	RAB27A	GATM	FAXC	PERP	EPS8	ITGA3
hsa-miR-7106-5p	0.329224	0.967613	0.846908	11	RNF157	UST	SLC2A4	SDC4	KLK10	TMEM184A	RNF24	ITGA3	NPTXR	PLCD3	TNNI1
hsa-miR-98-5p	0.332214	0.967613	0.849068	11	E2F1	HMGA2	SLC35F2	DTX4	UST	IGF2BP2	TGFBR1	FAM43A	ITGA3	PRSS22	GATM
hsa-let-7b-5p	0.863763	0.967694	1.31249	11	HMGA2	GGCT	IGF2BP2	L3MBTL4	SPTBN2	PSD3	TGFBR1	FAM43A	ITGA3	PRSS22	GATM
hsa-miR-16-5p	0.981958	0.996218	1.68193	11	GALNT7	HMGA2	INF2	PHLDA2	VASN	SPTBN2	LAMB3	PLEKHN1	IL36RN	ALDH3B1	GLS2
hsa-miR-149-3p	0.534721	0.967613	0.991012	10	E2F1	RNF157	UST	SRCIN1	PTPRE	RNF24	ITGA3	NPTXR	PLCD3	TNNI1
hsa-miR-20a-5p	0.827563	0.967613	1.27382	10	E2F1	PPARG	PSD3	CDT1	MANEAL	PFKFB2	FAXC	PDE4C	LDHD	TGFBR1
hsa-miR-6807-5p	0.149865	0.967613	0.685628	10	EGF	PHLDA3	ITGA3	FAXC	ENPP1	GDF15	NAB2	PLCD3	LIPH	RNF24
hsa-miR-6840-3p	0.043737	0.967613	0.537095	10	ALDH3B1	EGF	BBC3	SPTBN2	ITGA3	RAB27A	PHLDA3	MACC1	TMEM184A	NAB2
hsa-miR-92a-3p	0.975883	0.996218	1.67189	10	DHRS3	NPC2	TGFA	MAP3K6	BID	KLHL3	FHOD1	HMGA2	GALNT7	MUC21
hsa-miR-24-3p	0.693165	0.967613	1.12885	9	ERBB3	E2F1	SRCIN1	PHLDA3	WDR17	TMEM105	POU2F3	RNF24	BBC3
hsa-miR-4279	0.133666	0.967613	0.650904	9	CAMK2N1	RNF157	CORO2A	CDT1	RAB27A	FAXC	EPHB1	PHLDA3	PDE4C
hsa-miR-4284	0.354263	0.967613	0.847628	9	MACC1	PHLDA3	NPTXR	PDE4C	WDR17	TMEM105	RAB27A	POU2F3	RNF24
hsa-miR-4433a-3p	0.0343445	0.967613	0.492469	9	EGF	PSD3	ITGA3	RNF24	MANEAL	ENPP1	NPTXR	PLCD3	POU2F3
hsa-miR-4728-5p	0.6701	0.967613	1.10641	9	RNF157	UST	SRCIN1	PTPRE	RNF24	ITGA3	NPTXR	PLCD3	TNNI1
hsa-miR-6785-5p	0.651804	0.967613	1.08924	9	RNF157	UST	SRCIN1	PTPRE	RNF24	ITGA3	NPTXR	PLCD3	TNNI1
hsa-miR-6883-5p	0.651804	0.967613	1.08924	9	RNF157	UST	SRCIN1	PTPRE	RNF24	ITGA3	NPTXR	PLCD3	TNNI1
hsa-miR-8485	0.721509	0.967613	1.1579	9	WDR17	NPTXR	EPHB3	TMEM79	MACC1	KLHL3	GOLGA7B	WTIP	FHOD1
hsa-miR-106b-5p	0.908373	0.981119	1.44044	9	E2F1	TNNI1	ABTB2	PFKFB2	FAXC	PDE4C	MANEAL	LDHD	SLC2A4
hsa-miR-17-5p	0.94708	0.992283	1.55927	9	E2F1	PSD3	MUC21	TBC1D2	PFKFB2	FAXC	PDE4C	MANEAL	LDHD
hsa-let-7f-5p	0.101484	0.967613	0.589676	8	KLK10	USP2	HMGA2	TGFBR1	FAM43A	ITGA3	PRSS22	GATM
hsa-miR-1273f	0.024838	0.967613	0.438172	8	BBC3	FAXC	LRRC2	FSD2	PLCD3	EPS8	ERBB3	RAB27A
hsa-miR-1-3p	0.862783	0.967613	1.36799	8	MET	SDC4	UST	FN1	GJB3	KLHL3	PPARG	ITGA3
hsa-miR-143-3p	0.00595771	0.967613	0.338655	8	MACC1	ERBB3	KLK10	BBC3	FAXC	LRRC2	FSD2	PLCD3
hsa-miR-20b-5p	0.85964	0.967613	1.36205	8	PPARG	PSD3	PFKFB2	FAXC	PDE4C	MANEAL	LDHD	E2F1
hsa-miR-30a-5p	0.649166	0.967613	1.09023	8	GALNT7	MET	P4HA2	PHLDA2	GGCT	EYA2	TGFA	ST3GAL5
hsa-miR-3652	0.101484	0.967613	0.589676	8	PHLDA3	POU2F3	RNF157	IYD	WDR17	PHLDA2	TMEM184A	ITGA3
hsa-miR-3653-5p	0.469853	0.967613	0.931301	8	PHLDA3	CORO2A	RNF157	CDT1	MACC1	PDE4C	MANEAL	TGFA
hsa-miR-4430	0.101484	0.967613	0.589676	8	PHLDA3	POU2F3	RNF157	IYD	WDR17	PHLDA2	TMEM184A	ITGA3
hsa-miR-4668-5p	0.106993	0.967613	0.597102	8	TGFBR1	LDHD	DLG4	ITGA3	HAPLN1	B3GNT7	WTIP	USP2
hsa-miR-548s	0.13695	0.967613	0.634236	8	GABRB2	PHLDA2	GPRC5B	MANEAL	GOLGA7B	CORO2A	IYD	GATM
hsa-miR-665	0.653689	0.967613	1.09469	8	EGF	BBC3	SPTBN2	ITGA3	SRCIN1	MACC1	NPTXR	PLCD3
hsa-let-7g-5p	0.112511	0.967613	0.578854	7	HMGA2	FN1	TGFBR1	FAM43A	ITGA3	PRSS22	GATM
hsa-miR-106a-5p	0.750171	0.967613	1.21203	7	E2F1	PFKFB2	FAXC	PDE4C	MANEAL	LDHD	HMGA2
hsa-miR-125a-3p	0.0770663	0.967613	0.526231	7	IGF2BP2	PFKFB2	MANEAL	FAXC	PHLDA3	PDE4C	NPTXR
hsa-miR-1273g-3p	0.397673	0.967613	0.860642	7	POU2F3	FAXC	SRCIN1	MUC21	ENPP1	LIPH	QPCT
hsa-miR-128-3p	0.438626	0.967613	0.89629	7	TGFBR1	TNNI1	EPHB1	NECTIN4	LGALS3	GDF15	MACC1
hsa-miR-129-5p	0.617121	0.967613	1.06095	7	BID	RAB27A	LRRC2	IGF2BP2	FSD2	EPS8	HAPLN1
hsa-miR-1976	0.385957	0.967613	0.850457	7	PHLDA3	CORO2A	RNF157	CDT1	MACC1	PDE4C	TGFA
hsa-miR-329-3p	0.458009	0.967613	0.913265	7	MACC1	E2F1	WDR17	KLHL3	NPTXR	FHOD1	TMEM79
hsa-miR-362-3p	0.454142	0.967613	0.90987	7	E2F1	MACC1	WDR17	KLHL3	NPTXR	FHOD1	TMEM79
hsa-miR-4722-3p	0.312472	0.967613	0.785951	7	PHLDA3	PDE4C	CORO2A	KCNQ3	RNF157	CDT1	MACC1
hsa-miR-4775	0.0644686	0.967613	0.504163	7	MANEAL	PDE4C	NECTIN4	FSD2	PRR15L	WTIP	HMGA2
hsa-miR-590-3p	0.182987	0.967613	0.662032	7	MANEAL	PDE4C	NECTIN4	FSD2	PRR15L	CAMK2N1	MACC1
hsa-miR-603	0.399626	0.967613	0.86234	7	WDR17	EPHB3	TMEM79	MACC1	KLHL3	NPTXR	FHOD1
hsa-miR-6727-3p	0.316283	0.967613	0.789346	7	PHLDA3	PDE4C	CORO2A	KCNQ3	RNF157	CDT1	MACC1
hsa-miR-6747-3p	0.385957	0.967613	0.850457	7	PHLDA3	CORO2A	RNF157	CDT1	MACC1	PDE4C	FAXC
hsa-miR-6778-3p	0.705009	0.967613	1.15601	7	PHLDA3	CORO2A	RNF157	CDT1	RAB27A	MANEAL	LDHD
hsa-miR-6799-5p	0.702109	0.967613	1.15262	7	UST	FAM43A	RNF24	ITGA3	NPTXR	PLCD3	TNNI1
hsa-miR-6867-5p	0.304878	0.967613	0.779161	7	FREM2	KCNQ3	GABRB2	CAMK2N1	FAXC	PHLDA3	LAD1
hsa-miR-6880-5p	0.0801652	0.967613	0.531323	7	LY6E	RNF157	SLC2A4	SPTBN2	QPCT	KLK10	MACC1
hsa-miR-6894-5p	0.00724585	0.967613	0.319134	7	ALDH3B1	EGF	ITGA3	VASN	GABRB2	NAB2	PLCD3
hsa-miR-615-3p	0.911984	0.981119	1.51588	7	CDC42EP1	WTIP	FREM2	PRELID3A	SLCO4C1	FN1	NUPR1
hsa-miR-6499-3p	0.904964	0.981119	1.49551	7	ST3GAL5	IYD	WDR17	PHLDA3	MACC1	LIPH	TNNI1
hsa-miR-93-5p	0.991948	0.996218	2.07097	7	E2F1	SLC2A4	PFKFB2	FAXC	PDE4C	MANEAL	LDHD
hsa-let-7a-5p	0.776154	0.967613	1.2655	6	HMGA2	E2F1	FAM43A	ITGA3	PRSS22	GATM
hsa-let-7c-5p	0.579344	0.967613	1.02191	6	TGFBR1	HMGA2	FAM43A	ITGA3	PRSS22	GATM
hsa-let-7d-5p	0.32728	0.967613	0.780293	6	HMGA2	TGFBR1	FAM43A	ITGA3	PRSS22	GATM
hsa-let-7e-5p	0.739831	0.967613	1.21203	6	HMGA2	PSD3	FAM43A	ITGA3	PRSS22	GATM
hsa-miR-1273h-5p	0.800541	0.967613	1.30511	6	UST	RNF24	ITGA3	NPTXR	PLCD3	TNNI1
hsa-miR-143-5p	0.316804	0.967613	0.770391	6	ST3GAL5	DEPDC1B	PHLDA3	IYD	WDR17	ERBB3
hsa-miR-150-5p	0.612939	0.967613	1.05755	6	SRCIN1	CORO2A	FAXC	RNF157	MANEAL	LDHD
hsa-miR-181a-5p	0.646751	0.967613	1.09518	6	S100A1	PFKFB2	TIMP1	TGFBR1	EPS8	HMGA2
hsa-miR-1915-3p	0.0588154	0.967613	0.459462	6	BBC3	RAB27A	PHLDA3	TMEM184A	INF2	NAB2
hsa-miR-26a-5p	0.460666	0.967613	0.905061	6	HMGA2	ANO3	ADM	FAXC	PDE4C	BID
hsa-miR-302c-3p	0.562022	0.967613	1.00408	6	RNF157	PSD3	TMEM105	PDE4C	MANEAL	LDHD
hsa-miR-30b-3p	0.809708	0.967613	1.32095	6	UST	RNF24	ITGA3	NPTXR	PLCD3	TNNI1
hsa-miR-3135b	0.32728	0.967613	0.780293	6	PHLDA3	POU2F3	RNF157	IYD	WDR17	PHLDA2
hsa-miR-3150b-3p	0.0568694	0.967613	0.455501	6	CAMK2N1	RNF157	NPTXR	BBC3	PSD3	TMEM184A
hsa-miR-342-3p	0.154443	0.967613	0.602053	6	TMEM98	CAMK2N1	EPHB3	TMEM105	POU2F3	E2F1
hsa-miR-3613-3p	0.563963	0.967613	1.00606	6	ADM	DLG4	FREM2	B3GNT7	MACC1	CAMK2N1
hsa-miR-3689a-3p	0.798197	0.967613	1.30115	6	UST	RNF24	ITGA3	NPTXR	PLCD3	TNNI1
hsa-miR-3689b-3p	0.798197	0.967613	1.30115	6	UST	RNF24	ITGA3	NPTXR	PLCD3	TNNI1
hsa-miR-3689c	0.798197	0.967613	1.30115	6	UST	RNF24	ITGA3	NPTXR	PLCD3	TNNI1
hsa-miR-373-3p	0.607442	0.967613	1.05161	6	STX11	TBC1D2	PSD3	PDE4C	MANEAL	LDHD
hsa-miR-3926	0.156097	0.967613	0.604034	6	CDT1	GABRB2	PHLDA2	GPRC5B	GOLGA7B	GATM
hsa-miR-3941	0.401477	0.967613	0.849608	6	WDR17	MACC1	KLHL3	NPTXR	FHOD1	TMEM79
hsa-miR-4252	0.456475	0.967613	0.9011	6	SDC4	POU2F3	FAXC	ENPP1	LIPH	QPCT
hsa-miR-4271	0.0628261	0.967613	0.467384	6	ALDH3B1	PFKFB2	BBC3	PHLDA3	CDT1	NAB2
hsa-miR-4534	0.0358398	0.967613	0.40599	6	KLK10	LRRC2	FSD2	NAB2	EPS8	FAXC
hsa-miR-4725-3p	0.0588154	0.967613	0.459462	6	ALDH3B1	PFKFB2	BBC3	PHLDA3	CDT1	NAB2
hsa-miR-4726-3p	0.0323493	0.967613	0.396088	6	BBC3	RAB27A	PHLDA3	TMEM184A	GOLGA7B	NAB2
hsa-miR-4731-5p	0.28575	0.967613	0.740684	6	FAM43A	CDT1	PDE4C	MANEAL	LDHD	GPRC5B
hsa-miR-4755-3p	0.139927	0.967613	0.58423	6	BBC3	MANEAL	SCN1B	CORO2A	POU2F3	IYD
hsa-miR-4770	0.0168885	0.967613	0.340636	6	KLK10	BBC3	FAXC	LRRC2	FSD2	PLCD3
hsa-miR-4784	0.0578375	0.967613	0.457481	6	CAMK2N1	RNF157	NPTXR	BBC3	PSD3	TMEM184A
hsa-miR-486-3p	0.0337177	0.967613	0.400049	6	LY6E	UST	SRCIN1	SYNDIG1L	NPTXR	MFGE8
hsa-miR-574-5p	0.3717	0.967613	0.821882	6	FREM2	KCNQ3	GABRB2	CAMK2N1	FAXC	SLCO4C1
hsa-miR-6077	0.115815	0.967613	0.552542	6	ALDH3B1	RNF157	SLC2A4	PERP	LDHD	KLK10
hsa-miR-6088	0.0168885	0.967613	0.340636	6	KLK10	BBC3	FAXC	LRRC2	FSD2	PLCD3
hsa-miR-6764-5p	0.0559112	0.967613	0.453521	6	BBC3	RAB27A	PHLDA3	TMEM184A	INF2	NAB2
hsa-miR-6779-5p	0.809708	0.967613	1.32095	6	UST	RNF24	ITGA3	NPTXR	PLCD3	TNNI1
hsa-miR-6780a-5p	0.801705	0.967613	1.30709	6	UST	RNF24	ITGA3	NPTXR	PLCD3	TNNI1
hsa-miR-6780b-5p	0.0588154	0.967613	0.459462	6	ALDH3B1	PFKFB2	BBC3	PHLDA3	CDT1	NAB2
hsa-miR-6873-3p	0.323083	0.967613	0.776332	6	FREM2	DHRS3	TGFA	GATM	FAXC	SLC35F2
hsa-miR-766-5p	0.0578375	0.967613	0.457481	6	RNF157	SLC2A4	SDC4	KLK10	VASN	GABRB2
hsa-miR-8082	0.0303656	0.967613	0.390146	6	KLK10	LRRC2	FSD2	NAB2	EPS8	FAXC
hsa-miR-34a-5p	0.875751	0.972452	1.4576	6	HMGA2	MET	E2F1	GALNT7	UST	VASN
hsa-miR-218-5p	0.927322	0.985505	1.61604	6	LAMB3	PSD3	PPARG	MET	FN1	GPRC5B
hsa-miR-193b-3p	0.944062	0.992283	1.68931	6	KRT19	PHLDA2	E2F1	CDT1	ENDOD1	SPTBN2
hsa-miR-519d-3p	0.962086	0.992283	1.79428	6	PFKFB2	FAXC	PDE4C	MANEAL	LDHD	E2F1
hsa-miR-2861	0.00127534	0.887614	0.161604	5	LY6E	BBC3	PHLDA3	INF2	TMPRSS6
hsa-let-7i-5p	0.364925	0.967613	0.79376	5	HMGA2	FAM43A	ITGA3	PRSS22	GATM
hsa-miR-1225-3p	0.0351011	0.967613	0.361232	5	EGF	BBC3	ITGA3	GDF15	GPRC5B
hsa-miR-122-5p	0.855504	0.967613	1.44968	5	PFKFB2	PHLDA3	RNF157	IYD	WDR17
hsa-miR-1249-5p	0.227324	0.967613	0.651168	5	RNF157	SRCIN1	ITGA3	NPTXR	SERPINA1
hsa-miR-1273e	0.64211	0.967613	1.0932	5	SLCO4C1	EGF	SPTBN2	ITGA3	MACC1
hsa-miR-1304-3p	0.750629	0.967613	1.2453	5	PHLDA3	NPTXR	PDE4C	RAB27A	LRRC2
hsa-miR-1321	0.255983	0.967613	0.682063	5	RNF157	SLC2A4	SDC4	SRCIN1	TMEM184A
hsa-miR-153-5p	0.17338	0.967613	0.589379	5	PERP	MACC1	GABRB2	EPHB1	RAB27A
hsa-miR-204-5p	0.515606	0.967613	0.948234	5	TGFBR1	HMGA2	BID	FAXC	ASGR1
hsa-miR-23b-3p	0.336646	0.967613	0.765242	5	E2F1	MET	CATSPERB	HMGA2	HAPLN1
hsa-miR-27a-3p	0.580317	0.967613	1.01953	5	MYT1	MET	PPARG	TGFBR1	MACC1
hsa-miR-302b-3p	0.64211	0.967613	1.0932	5	PSD3	PDE4C	MANEAL	LDHD	E2F1
hsa-miR-3175	0.227324	0.967613	0.651168	5	PTPRE	KLK10	E2F1	NAB2	GPRC5B
hsa-miR-3187-3p	0.144844	0.967613	0.553731	5	GPRC5B	MANEAL	GOLGA7B	CORO2A	IYD
hsa-miR-331-3p	0.531084	0.967613	0.96487	5	E2F1	PLEKHG4	IGF2BP2	ERBB3	TMEM184A
hsa-miR-3679-3p	0.0318254	0.967613	0.351726	5	ENPP1	ERBB3	PTPRE	PRR15L	POU2F3
hsa-miR-3689d	0.414464	0.967613	0.843667	5	LY6E	UST	SPTBN2	QPCT	MACC1
hsa-miR-377-3p	0.210197	0.967613	0.632156	5	PFKFB2	EPHB3	CDT1	GOLGA7B	TIMP1
hsa-miR-377-5p	0.811076	0.967613	1.35224	5	SPTBN2	MACC1	MAPK8IP2	LIPH	TNNI1
hsa-miR-4455	0.0471494	0.967613	0.392127	5	KCNQ3	CAMK2N1	FAXC	SLCO4C1	TMPRSS6
hsa-miR-4458	0.313235	0.967613	0.741476	5	HMGA2	FAM43A	ITGA3	PRSS22	GATM
hsa-miR-4500	0.313235	0.967613	0.741476	5	HMGA2	FAM43A	ITGA3	PRSS22	GATM
hsa-miR-4643	0.0602055	0.967613	0.420645	5	NPTXR	MACC1	WTIP	TGFBR1	WDR17
hsa-miR-4667-5p	0.00768508	0.967613	0.244782	5	CDT1	KLK10	GPRC5B	USP2	KLHL3
hsa-miR-4700-5p	0.00864832	0.967613	0.251912	5	CDT1	KLK10	GPRC5B	USP2	KLHL3
hsa-miR-4701-5p	0.167505	0.967613	0.582249	5	GPRC5B	MANEAL	GOLGA7B	CORO2A	IYD
hsa-miR-4708-5p	0.027284	0.967613	0.337467	5	BBC3	FAXC	LRRC2	FSD2	PLCD3
hsa-miR-4739	0.262723	0.967613	0.689193	5	RNF157	SLC2A4	SDC4	SRCIN1	TMEM184A
hsa-miR-4756-5p	0.253746	0.967613	0.679687	5	RNF157	SLC2A4	SDC4	SRCIN1	TMEM184A
hsa-miR-4768-5p	0.374372	0.967613	0.803266	5	NECTIN4	RNF157	GATM	FAXC	KLC3
hsa-miR-485-5p	0.796199	0.967613	1.32373	5	EGF	ADM	ITGA3	HMGA2	PLCD3
hsa-miR-548ac	0.269503	0.967613	0.696322	5	SDC4	PDE5A	DEPDC1B	SLC2A4	GATM
hsa-miR-548ah-3p	0.264978	0.967613	0.691569	5	DEPDC1B	FAXC	WTIP	GATM	HMGA2
hsa-miR-548am-3p	0.264978	0.967613	0.691569	5	DEPDC1B	FAXC	WTIP	GATM	HMGA2
hsa-miR-548bb-3p	0.267239	0.967613	0.693946	5	SDC4	PDE5A	DEPDC1B	SLC2A4	GATM
hsa-miR-548d-3p	0.276323	0.967613	0.703452	5	SDC4	PDE5A	DEPDC1B	SLC2A4	GATM
hsa-miR-548h-3p	0.267239	0.967613	0.693946	5	SDC4	PDE5A	DEPDC1B	SLC2A4	GATM
hsa-miR-548z	0.267239	0.967613	0.693946	5	SDC4	PDE5A	DEPDC1B	SLC2A4	GATM
hsa-miR-5589-5p	0.364925	0.967613	0.79376	5	FAM43A	PDE4C	MANEAL	LDHD	GPRC5B
hsa-miR-5698	0.70643	0.967613	1.17876	5	RNF157	PHLDA3	IYD	WDR17	ITGA3
hsa-miR-588	0.130534	0.967613	0.534719	5	GPRC5B	MANEAL	GOLGA7B	CORO2A	IYD
hsa-miR-6086	0.78043	0.967613	1.29521	5	SPTBN2	MACC1	MAPK8IP2	LIPH	TNNI1
hsa-miR-660-3p	0.463421	0.967613	0.893574	5	MACC1	PDE4C	RNF157	UST	CDT1
hsa-miR-670-3p	0.0875112	0.967613	0.470552	5	ADM	ENDOD1	LDHD	SRCIN1	CAMK2N1
hsa-miR-6731-5p	0.416814	0.967613	0.846044	5	NPTXR	KLK10	PTPRE	SRCIN1	GPRC5B
hsa-miR-6752-3p	0.01727	0.967613	0.299442	5	SCN1B	KCNQ3	SLCO4C1	FAXC	TMEM184A
hsa-miR-6797-5p	0.233853	0.967613	0.658298	5	RNF157	SRCIN1	ITGA3	NPTXR	SERPINA1
hsa-miR-6809-3p	0.334297	0.967613	0.762865	5	NECTIN4	RNF157	GATM	LRRC2	KLC3
hsa-miR-6817-3p	0.338997	0.967613	0.767618	5	FREM2	DHRS3	TGFA	SLC35F2	MACC1
hsa-miR-6825-5p	0.477209	0.967613	0.907833	5	RNF157	KLK10	ITGA3	E2F1	GPRC5B
hsa-miR-6832-5p	0.21657	0.967613	0.639286	5	RNF157	ERBB3	SERPINA1	EPS8	RAB27A
hsa-miR-6833-3p	0.374372	0.967613	0.803266	5	NECTIN4	RNF157	GATM	FAXC	KLC3
hsa-miR-6851-5p	0.376734	0.967613	0.805643	5	LY6E	UST	SPTBN2	QPCT	MACC1
hsa-miR-764	0.193519	0.967613	0.613144	5	MANEAL	FAXC	PHLDA3	PDE4C	GDF15
hsa-miR-765	0.402695	0.967613	0.831784	5	BBC3	PSD3	TMEM184A	VASN	GABRB2
hsa-miR-8085	0.416814	0.967613	0.846044	5	NPTXR	KLK10	PTPRE	SRCIN1	GPRC5B
hsa-miR-8089	0.0100584	0.967613	0.261418	5	CDT1	KLK10	GPRC5B	USP2	KLHL3
hsa-miR-877-3p	0.852573	0.967613	1.44255	5	LY6E	CDC42EP1	ADM	FAXC	SRCIN1
hsa-miR-526b-3p	0.88224	0.976108	1.52098	5	PFKFB2	FAXC	PDE4C	MANEAL	LDHD
hsa-miR-4768-3p	0.892456	0.978549	1.55187	5	PSD3	RNF24	ENPP1	PLCD3	POU2F3
hsa-miR-7977	0.900501	0.979415	1.57801	5	PHLDA3	CORO2A	POU2F3	RNF24	NAB2
hsa-miR-1233-5p	0.207281	0.967613	0.58522	4	UST	KLK10	GPRC5B	LAD1
hsa-miR-1238-3p	0.0773575	0.967613	0.401039	4	ADM	ENDOD1	SRCIN1	CAMK2N1
hsa-miR-1247-3p	0.589392	0.967613	1.02488	4	RNF157	PHLDA3	PDE4C	LIPH
hsa-miR-125b-5p	0.758993	0.967613	1.28332	4	HMGA2	ERBB3	BBC3	ADM
hsa-miR-1296-3p	0.0303498	0.967613	0.294095	4	HMGA2	PFKFB2	NPTXR	PHLDA3
hsa-miR-1297	0.199925	0.967613	0.576308	4	ADM	FAXC	PDE4C	HMGA2
hsa-miR-130a-3p	0.701975	0.967613	1.18529	4	PPARG	MET	TGFBR1	DTX4
hsa-miR-132-3p	0.359573	0.967613	0.757518	4	CDH3	S100A1	PRSS22	SYNDIG1L
hsa-miR-1343-3p	0.273815	0.967613	0.662457	4	TGFBR1	SPTBN2	CDT1	SERPINA1
hsa-miR-149-5p	0.69823	0.967613	1.17935	4	FHOD1	BID	BBC3	UST
hsa-miR-154-5p	0.00665765	0.967613	0.187151	4	HMGA2	GALNT7	UST	TMEM79
hsa-miR-185-5p	0.620817	0.967613	1.06647	4	HMGA2	TMEM184A	PHLDA2	NAB2
hsa-miR-186-3p	0.79211	0.967613	1.34868	4	MANEAL	PERP	LDHD	KLHL3
hsa-miR-18a-3p	0.600787	0.967613	1.03973	4	ANO3	FAXC	SPTBN2	TGFA
hsa-miR-18a-5p	0.378468	0.967613	0.778313	4	IGF2BP2	RNF157	SDC4	KLHL3
hsa-miR-1908-5p	0.0773575	0.967613	0.401039	4	SRCIN1	RTN4R	PDE4C	PRSS22
hsa-miR-1972	0.0604673	0.967613	0.368362	4	MXRA8	TMEM105	RNF157	POU2F3
hsa-miR-197-3p	0.720202	0.967613	1.215	4	ABCC3	HPN	MANEAL	IYD
hsa-miR-199a-5p	0.135825	0.967613	0.493129	4	ERBB3	ITGA3	TGFBR1	NAB2
hsa-miR-200b-3p	0.180723	0.967613	0.552542	4	FN1	TPD52L1	PSD3	ETV5
hsa-miR-2110	0.0773575	0.967613	0.401039	4	CDT1	ALDH3B1	PFKFB2	USP2
hsa-miR-2116-3p	0.117322	0.967613	0.466393	4	MACC1	FAXC	PERP	SRCIN1
hsa-miR-22-3p	0.12953	0.967613	0.484217	4	ERBB3	IRF5	CAMK2N1	VASN
hsa-miR-2467-3p	0.773003	0.967613	1.31006	4	PLP2	E2F1	BBC3	LIPH
hsa-miR-27b-3p	0.740982	0.967613	1.25065	4	PPARG	TGFBR1	MET	MACC1
hsa-miR-302a-3p	0.80726	0.967613	1.38136	4	PSD3	PDE4C	MANEAL	LDHD
hsa-miR-302d-3p	0.800487	0.967613	1.3665	4	PSD3	PDE4C	MANEAL	LDHD
hsa-miR-302e	0.783455	0.967613	1.33086	4	PSD3	PDE4C	MANEAL	LDHD
hsa-miR-34c-5p	0.1532	0.967613	0.516895	4	MET	GALNT7	UST	VASN
hsa-miR-3622b-5p	0.146587	0.967613	0.507983	4	LDHD	MACC1	PDE4C	SYNDIG1L
hsa-miR-3664-3p	0.157671	0.967613	0.522836	4	SRCIN1	PSD3	PDE4C	PLCD3
hsa-miR-3672	0.53957	0.967613	0.962493	4	PDE4C	RAB27A	CAMK2N1	FAXC
hsa-miR-372-3p	0.801857	0.967613	1.36947	4	PSD3	PDE4C	MANEAL	LDHD
hsa-miR-374a-5p	0.432045	0.967613	0.837726	4	SRCIN1	ST3GAL5	UST	GALNT7
hsa-miR-375	0.822759	0.967613	1.417	4	KLK10	DOK7	DLG4	VASN
hsa-miR-3934-5p	0.418739	0.967613	0.822872	4	MANEAL	FAXC	PHLDA3	PDE4C
hsa-miR-3978	0.0495646	0.967613	0.344596	4	UST	ADM	HAPLN1	HMGA2
hsa-miR-423-5p	0.584782	0.967613	1.01894	4	FHOD1	MFGE8	UST	NPTXR
hsa-miR-4257	0.667076	0.967613	1.13182	4	HMGA2	PRSS22	GATM	LIPH
hsa-miR-4419a	0.481776	0.967613	0.894168	4	RNF157	SLC2A4	SRCIN1	SERPINA1
hsa-miR-4423-5p	0.239998	0.967613	0.623838	4	PSD3	IYD	WDR17	LRRC2
hsa-miR-4435	0.335275	0.967613	0.730782	4	GPRC5B	MANEAL	GOLGA7B	IYD
hsa-miR-4446-5p	0.29502	0.967613	0.686222	4	ERBB3	PTPRE	MACC1	PRR15L
hsa-miR-4480	0.0619128	0.967613	0.371332	4	PHLDA2	TGFBR1	RMI2	GATM
hsa-miR-4481	0.0648584	0.967613	0.377274	4	PFKFB2	NPTXR	TIMP1	GPRC5B
hsa-miR-450a-1-3p	0.688722	0.967613	1.1645	4	LDHD	RNF24	ITGA3	SPTBN2
hsa-miR-4510	0.486917	0.967613	0.90011	4	RNF157	SLC2A4	SRCIN1	SERPINA1
hsa-miR-4638-5p	0.332579	0.967613	0.727811	4	MACC1	PHLDA3	NPTXR	RAB27A
hsa-miR-4684-3p	0.00334666	0.967613	0.154474	4	PERP	SPTBN2	NPTXR	CAMK2N1
hsa-miR-4684-5p	0.458405	0.967613	0.867432	4	SLC35F2	MACC1	KLC3	POU2F3
hsa-miR-4685-5p	0.0619128	0.967613	0.371332	4	E2F1	KLHL3	SRCIN1	INF2
hsa-miR-4713-5p	0.20482	0.967613	0.582249	4	KCNQ3	FAXC	PERP	SRCIN1
hsa-miR-4715-3p	0.0457818	0.967613	0.335684	4	PDE4C	PHLDA3	MACC1	ENPP1
hsa-miR-4745-5p	0.0663583	0.967613	0.380244	4	PFKFB2	NPTXR	TIMP1	GPRC5B
hsa-miR-4779	0.445271	0.967613	0.852579	4	BBC3	ITGA3	SRCIN1	NPTXR
hsa-miR-4789-3p	0.461019	0.967613	0.870403	4	NPTXR	FHOD1	TGFBR1	WDR17
hsa-miR-4793-3p	0.735898	0.967613	1.24174	4	POU2F3	ENPP1	LIPH	QPCT
hsa-miR-4794	0.0741264	0.967613	0.395098	4	LDHD	PDE4C	RNF24	ENPP1
hsa-miR-490-3p	0.250302	0.967613	0.635721	4	TGFBR1	HMGA2	TGFA	TNNI1
hsa-miR-498	0.529743	0.967613	0.950611	4	FAXC	RNF157	PHLDA3	PDE4C
hsa-miR-504-3p	0.686796	0.967613	1.16153	4	PHLDA3	RNF157	IYD	WDR17
hsa-miR-508-5p	0.822759	0.967613	1.417	4	KLHL3	POU2F3	ENPP1	QPCT
hsa-miR-5095	0.707531	0.967613	1.1942	4	PHLDA3	NPTXR	MACC1	LDHD
hsa-miR-511-3p	0.375771	0.967613	0.775342	4	FREM2	FAXC	GABRB2	KCNQ3
hsa-miR-512-3p	0.502218	0.967613	0.917933	4	RNF157	PDE4C	MANEAL	LDHD
hsa-miR-520a-3p	0.793525	0.967613	1.35165	4	PSD3	PDE4C	MANEAL	LDHD
hsa-miR-520b	0.793525	0.967613	1.35165	4	PSD3	PDE4C	MANEAL	LDHD
hsa-miR-520c-3p	0.793525	0.967613	1.35165	4	PSD3	PDE4C	MANEAL	LDHD
hsa-miR-520d-3p	0.784917	0.967613	1.33383	4	PSD3	PDE4C	MANEAL	LDHD
hsa-miR-520e	0.790687	0.967613	1.34571	4	PSD3	PDE4C	MANEAL	LDHD
hsa-miR-520g-3p	0.711193	0.967613	1.20015	4	CDT1	PDE4C	LDHD	DAPK2
hsa-miR-520h	0.716623	0.967613	1.20906	4	CDT1	PDE4C	LDHD	DAPK2
hsa-miR-526b-5p	0.337972	0.967613	0.733753	4	MANEAL	EPHB1	IYD	CAMK2N1
hsa-miR-548ae-3p	0.461019	0.967613	0.870403	4	DEPDC1B	FAXC	WTIP	GATM
hsa-miR-548aj-3p	0.461019	0.967613	0.870403	4	DEPDC1B	FAXC	WTIP	GATM
hsa-miR-548aq-3p	0.461019	0.967613	0.870403	4	DEPDC1B	FAXC	WTIP	GATM
hsa-miR-548j-3p	0.458405	0.967613	0.867432	4	DEPDC1B	FAXC	WTIP	GATM
hsa-miR-548x-3p	0.461019	0.967613	0.870403	4	DEPDC1B	FAXC	WTIP	GATM
hsa-miR-5701	0.0116327	0.967613	0.219829	4	TMEM79	KLHL3	ERBB3	INF2
hsa-miR-6127	0.492039	0.967613	0.906051	4	RNF157	SLC2A4	SRCIN1	SERPINA1
hsa-miR-6129	0.484349	0.967613	0.897139	4	RNF157	SLC2A4	SRCIN1	SERPINA1
hsa-miR-6130	0.481776	0.967613	0.894168	4	RNF157	SLC2A4	SRCIN1	SERPINA1
hsa-miR-6133	0.492039	0.967613	0.906051	4	RNF157	SLC2A4	SRCIN1	SERPINA1
hsa-miR-6134	0.623004	0.967613	1.06944	4	UST	SPTBN2	MACC1	PHLDA3
hsa-miR-6501-5p	0.242564	0.967613	0.626809	4	PSD3	IYD	WDR17	LRRC2
hsa-miR-661	0.79911	0.967613	1.36353	4	PDE4C	POU2F3	TMPRSS6	KLHL3
hsa-miR-663a	0.0927498	0.967613	0.427775	4	SRCIN1	RTN4R	PDE4C	PRSS22
hsa-miR-664a-5p	0.0741264	0.967613	0.395098	4	LDHD	PDE4C	RNF24	ENPP1
hsa-miR-6721-5p	0.308383	0.967613	0.701075	4	LY6E	GDF15	NPTXR	MFGE8
hsa-miR-6741-3p	0.311063	0.967613	0.704046	4	MACC1	PHLDA3	NPTXR	RAB27A
hsa-miR-6752-5p	0.101885	0.967613	0.442628	4	LY6E	RTN4R	NAB2	ERBB3
hsa-miR-6771-3p	0.359573	0.967613	0.757518	4	DTX4	SLC2A4	SLC35F2	POU2F3
hsa-miR-6778-5p	0.195066	0.967613	0.570366	4	UST	KLK10	GPRC5B	LAD1
hsa-miR-6783-3p	0.273815	0.967613	0.662457	4	TGFBR1	SPTBN2	CDT1	SERPINA1
hsa-miR-6787-5p	0.0648584	0.967613	0.377274	4	SRCIN1	RTN4R	PDE4C	PRSS22
hsa-miR-6798-5p	0.0548684	0.967613	0.356479	4	LY6E	RNF157	E2F1	TMPRSS6
hsa-miR-6814-5p	0.157671	0.967613	0.522836	4	TGFA	CORO2A	RNF157	MXRA8
hsa-miR-6826-3p	0.117322	0.967613	0.466393	4	TGFBR1	ERBB3	PRR15L	ASGR1
hsa-miR-6832-3p	0.519817	0.967613	0.938728	4	BID	POU2F3	FAXC	B3GNT7
hsa-miR-6837-5p	0.0604673	0.967613	0.368362	4	E2F1	KLHL3	SRCIN1	INF2
hsa-miR-6842-5p	0.101885	0.967613	0.442628	4	LY6E	RTN4R	NAB2	ERBB3
hsa-miR-6864-3p	0.53957	0.967613	0.962493	4	PDE4C	RAB27A	CAMK2N1	FAXC
hsa-miR-6870-5p	0.362273	0.967613	0.760489	4	RNF157	RTN4R	PHLDA3	ITGA3
hsa-miR-6871-5p	0.042167	0.967613	0.326772	4	PTPRE	NPTXR	PLCD3	TIMP1
hsa-miR-6875-3p	0.375771	0.967613	0.775342	4	FAXC	LRRC2	PHLDA3	PNMA3
hsa-miR-6878-5p	0.346069	0.967613	0.742665	4	KLK10	PTPRE	HMGA2	NAB2
hsa-miR-6888-3p	0.10948	0.967613	0.454511	4	FREM2	FAXC	TGFBR1	MACC1
hsa-miR-6890-3p	0.809917	0.967613	1.3873	4	PHLDA3	NPTXR	PDE4C	RAB27A
hsa-miR-7110-3p	0.598523	0.967613	1.03676	4	FREM2	DHRS3	TGFA	SLC35F2
hsa-miR-7110-5p	0.101885	0.967613	0.442628	4	LY6E	RTN4R	NAB2	ERBB3
hsa-miR-7151-3p	0.705687	0.967613	1.19123	4	PHLDA3	NPTXR	MACC1	LDHD
hsa-miR-744-3p	0.308383	0.967613	0.701075	4	PSD3	IYD	WDR17	LRRC2
hsa-miR-744-5p	0.7653	0.967613	1.29521	4	LGALS3	LY6E	SRCIN1	TGFA
hsa-miR-7641	0.0806584	0.967613	0.40698	4	GOLGA7B	PHLDA3	NPTXR	FSD2
hsa-miR-7703	0.818983	0.967613	1.40809	4	POU2F3	ENPP1	LIPH	QPCT
hsa-miR-7847-3p	0.512309	0.967613	0.929816	4	LY6E	SPTBN2	QPCT	MACC1
hsa-miR-8055	0.524792	0.967613	0.944669	4	PDE4C	RAB27A	LRRC2	FSD2
hsa-miR-8063	0.207281	0.967613	0.58522	4	GABRB2	TGFBR1	ERBB3	MACC1
hsa-miR-92a-2-5p	0.337972	0.967613	0.733753	4	BBC3	PHLDA3	ADM	MAPK8IP2
hsa-miR-939-5p	0.212228	0.967613	0.591161	4	KLK10	SLC34A2	E2F1	GPRC5B
hsa-miR-9-5p	0.603043	0.967613	1.0427	4	CDH3	P4HA2	TC2N	ENDOD1
hsa-miR-6512-3p	0.872963	0.972452	1.55365	4	POU2F3	FAXC	ENPP1	QPCT
hsa-miR-6720-5p	0.873904	0.972452	1.55663	4	POU2F3	FAXC	ENPP1	QPCT
hsa-miR-6788-5p	0.871063	0.972452	1.54771	4	KLK10	PTPRE	RNF24	ITGA3
hsa-miR-6884-5p	0.872016	0.972452	1.55068	4	EGF	ADM	ITGA3	PLCD3
hsa-miR-30c-1-3p	0.880325	0.974646	1.57742	4	KLK10	PTPRE	RNF24	ITGA3
hsa-miR-30c-2-3p	0.891506	0.978549	1.61604	4	KLK10	PTPRE	RNF24	ITGA3
hsa-miR-7-5p	0.916553	0.981119	1.71704	4	TRIM47	ST3GAL5	TMEM98	LDHD
hsa-miR-21-5p	0.936335	0.989152	1.81804	4	E2F1	PFKFB2	HAPLN1	CORO2A
hsa-miR-6516-5p	0.953364	0.992283	1.93093	4	PLP2	MACC1	LIPH	TNNI1
hsa-miR-6808-5p	0.959879	0.992283	1.9844	4	RNF157	EGF	RNF24	E2F1
hsa-miR-6893-5p	0.958855	0.992283	1.97549	4	RNF157	EGF	RNF24	E2F1
hsa-miR-1827	0.991008	0.996218	2.48644	4	EGF	PTPRE	E2F1	LIPH
hsa-miR-186-5p	0.980756	0.996218	2.23691	4	ANO3	ST3GAL5	CDT1	LDHD
hsa-miR-455-3p	0.985413	0.996218	2.329	4	MACC1	BBC3	LIPH	TNNI1
hsa-miR-6849-3p	0.976641	0.996218	2.17155	4	POU2F3	FAXC	ENPP1	QPCT
hsa-miR-940	0.972678	0.996218	2.11808	4	RNF157	EGF	RNF24	E2F1
hsa-miR-155-5p	0.995204	0.997633	2.68548	4	TACSTD2	SLC35F2	DDB2	GATM
hsa-miR-484	0.994574	0.997633	2.64686	4	CNFN	MGAT4B	TMEM98	BBC3
hsa-miR-4523	0.00162072	0.887614	0.0792176	3	BBC3	GPRC5B	TMEM184A
hsa-miR-101-3p	0.849846	0.967613	1.55663	3	TGFBR1	MET	ITGA3
hsa-miR-107	0.695472	0.967613	1.18826	3	ALDH3B1	DEPDC1B	HMGA2
hsa-miR-1200	0.299527	0.967613	0.637701	3	BBC3	RNF157	MACC1
hsa-miR-1224-3p	0.60263	0.967613	1.03379	3	CDC42EP1	FAXC	PHLDA3
hsa-miR-1228-3p	0.584146	0.967613	1.00606	3	CDT1	TMEM105	POU2F3
hsa-miR-1233-3p	0.207364	0.967613	0.522836	3	EGF	ITGA3	GDF15
hsa-miR-1250-3p	0.447325	0.967613	0.819902	3	MACC1	GABRB2	EPHB1
hsa-miR-1252-5p	0.306022	0.967613	0.645623	3	KLK10	BBC3	LRRC2
hsa-miR-1254	0.207364	0.967613	0.522836	3	PHLDA3	PDE4C	KLHL3
hsa-miR-1255a	0.121501	0.967613	0.40401	3	ALDH3B1	ENDOD1	ITGA3
hsa-miR-1255b-5p	0.121501	0.967613	0.40401	3	ALDH3B1	ENDOD1	ITGA3
hsa-miR-125a-5p	0.625595	0.967613	1.06944	3	ERBB3	PC	GGCT
hsa-miR-1266-5p	0.103807	0.967613	0.376283	3	PSD3	TMPRSS6	PDE4C
hsa-miR-1281	0.36128	0.967613	0.712958	3	CAMK2N1	RAB27A	PHLDA3
hsa-miR-1286	0.124114	0.967613	0.40797	3	SLC2A4	PERP	GDF15
hsa-miR-1306-5p	0.422218	0.967613	0.788215	3	NPTXR	PDE4C	RNF157
hsa-miR-1307-3p	0.545599	0.967613	0.950611	3	PHLDA3	NPTXR	RAB27A
hsa-miR-130b-5p	0.779566	0.967613	1.36254	3	MACC1	PSD3	DHRS3
hsa-miR-1343-5p	0.403143	0.967613	0.764449	3	KLK10	E2F1	GPRC5B
hsa-miR-136-3p	0.0192988	0.967613	0.190122	3	STX11	SCN1B	ITGA3
hsa-miR-138-5p	0.186153	0.967613	0.49511	3	PPARG	S100A1	LCN2
hsa-miR-140-5p	0.118908	0.967613	0.400049	3	TGFBR1	CAMK2N1	KLK10
hsa-miR-181b-5p	0.826639	0.967613	1.48533	3	E2F1	EPS8	HMGA2
hsa-miR-181c-5p	0.675595	0.967613	1.15262	3	EPS8	HMGA2	TGFBR1
hsa-miR-1825	0.113786	0.967613	0.392127	3	TMEM105	NAB2	NPTXR
hsa-miR-18b-5p	0.159818	0.967613	0.459462	3	FOXN1	RNF157	KLHL3
hsa-miR-1909-3p	0.370992	0.967613	0.724841	3	LY6E	RNF157	PHLDA2
hsa-miR-1913	0.201247	0.967613	0.514914	3	FAXC	TGFA	TMEM184A
hsa-miR-193b-5p	0.471993	0.967613	0.851589	3	MANEAL	MACC1	RAB27A
hsa-miR-194-3p	0.207364	0.967613	0.522836	3	UST	KLK10	PHLDA3
hsa-miR-199a-3p	0.154131	0.967613	0.45154	3	MET	ITGA3	WDR17
hsa-miR-200c-3p	0.468935	0.967613	0.847628	3	FN1	TPD52L1	PSD3
hsa-miR-211-5p	0.762308	0.967613	1.32293	3	BID	FAXC	ASGR1
hsa-miR-216a-3p	0.556822	0.967613	0.966454	3	TGFBR1	GDF15	MACC1
hsa-miR-221-5p	0.244861	0.967613	0.570366	3	SDC4	RNF24	ENPP1
hsa-miR-222-3p	0.851053	0.967613	1.56059	3	BBC3	MGAT4B	SPTBN2
hsa-miR-223-5p	0.65949	0.967613	1.12489	3	FREM2	EGF	KCNQ3
hsa-miR-2276-3p	0.289801	0.967613	0.625819	3	MACC1	PHLDA3	RAB27A
hsa-miR-297	0.39354	0.967613	0.752567	3	FREM2	GATM	KCNQ3
hsa-miR-3116	0.177247	0.967613	0.483227	3	PHLDA3	PDE4C	KLHL3
hsa-miR-3120-5p	0.28333	0.967613	0.617897	3	FREM2	CORO2A	MACC1
hsa-miR-3150a-3p	0.345051	0.967613	0.693154	3	KLK10	E2F1	GPRC5B
hsa-miR-3153	0.419052	0.967613	0.784254	3	CDT1	LDHD	TGFBR1
hsa-miR-31-5p	0.49914	0.967613	0.887237	3	MET	RAB27A	SDC4
hsa-miR-3174	0.134768	0.967613	0.423814	3	ADM	MACC1	TNNI1
hsa-miR-3191-5p	0.101369	0.967613	0.372323	3	RNF157	EPHB3	HMGA2
hsa-miR-3199	0.225958	0.967613	0.546601	3	HMGA2	TMEM117	MACC1
hsa-miR-324-3p	0.769338	0.967613	1.33878	3	FAXC	TGFA	TMEM184A
hsa-miR-326	0.225958	0.967613	0.546601	3	PSD3	EPHB3	HMGA2
hsa-miR-330-5p	0.180202	0.967613	0.487188	3	SPTBN2	EPHB3	HMGA2
hsa-miR-335-3p	0.706115	0.967613	1.20807	3	FAXC	GABRB2	HMGA2
hsa-miR-33a-5p	0.358038	0.967613	0.708997	3	HMGA2	TMEM98	RNF157
hsa-miR-33b-5p	0.118908	0.967613	0.400049	3	HMGA2	TMEM98	RNF157
hsa-miR-3529-5p	0.0761752	0.967613	0.328753	3	TGFBR1	SERPINA1	EPS8
hsa-miR-3605-5p	0.13748	0.967613	0.427775	3	SLCO4C1	ALDH3B1	KLK10
hsa-miR-3617-5p	0.118908	0.967613	0.400049	3	UST	TMEM98	DEPDC1B
hsa-miR-363-3p	0.776198	0.967613	1.35462	3	HMGA2	GALNT7	MUC21
hsa-miR-365a-5p	0.195173	0.967613	0.506992	3	HMGA2	TMEM117	MACC1
hsa-miR-365b-5p	0.189147	0.967613	0.499071	3	HMGA2	TMEM117	MACC1
hsa-miR-3665	0.3418	0.967613	0.689193	3	LY6E	RNF24	GDF15
hsa-miR-3667-3p	0.502114	0.967613	0.891198	3	MANEAL	ASGR1	LIPH
hsa-miR-367-3p	0.756924	0.967613	1.31105	3	HMGA2	GALNT7	MUC21
hsa-miR-3681-3p	0.556822	0.967613	0.966454	3	TGFBR1	GDF15	MACC1
hsa-miR-3692-3p	0.192154	0.967613	0.503032	3	SLCO4C1	LRRC2	GDF15
hsa-miR-3714	0.496158	0.967613	0.883276	3	RNF157	RNF24	HAPLN1
hsa-miR-371a-5p	0.781234	0.967613	1.3665	3	FREM2	FAXC	PHLDA3
hsa-miR-371b-5p	0.822488	0.967613	1.47345	3	FREM2	FAXC	PHLDA3
hsa-miR-372-5p	0.751442	0.967613	1.29917	3	FREM2	FAXC	PHLDA3
hsa-miR-373-5p	0.821086	0.967613	1.46949	3	FREM2	FAXC	PHLDA3
hsa-miR-376c-3p	0.0783367	0.967613	0.332714	3	TGFBR1	TGFA	GOLGA7B
hsa-miR-378a-3p	0.315775	0.967613	0.657506	3	GALNT7	GOLT1A	CELF4
hsa-miR-378a-5p	0.841159	0.967613	1.5289	3	BBC3	MANEAL	PHLDA3
hsa-miR-379-5p	0.0805249	0.967613	0.336675	3	TGFBR1	SERPINA1	EPS8
hsa-miR-382-5p	0.145727	0.967613	0.439657	3	PFKFB2	ADM	KLHL3
hsa-miR-3915	0.201247	0.967613	0.514914	3	CAMK2N1	SLCO4C1	PERP
hsa-miR-3927-3p	0.374223	0.967613	0.728802	3	TGFBR1	PRSS22	GATM
hsa-miR-3938	0.0421549	0.967613	0.257457	3	ENPP1	LDHD	SLCO4C1
hsa-miR-3944-5p	0.162685	0.967613	0.463423	3	ST3GAL5	DEPDC1B	LAD1
hsa-miR-4261	0.0783367	0.967613	0.332714	3	KLK10	PLEKHG4	HMGA2
hsa-miR-4282	0.680092	0.967613	1.16054	3	GALNT7	DEPDC1B	NRCAM
hsa-miR-4306	0.570617	0.967613	0.986259	3	TMEM184A	PHLDA2	NAB2
hsa-miR-4324	0.335296	0.967613	0.681271	3	BBC3	RNF157	MACC1
hsa-miR-433-5p	0.00816826	0.967613	0.138631	3	RNF24	ENPP1	LIPH
hsa-miR-4436a	0.0542441	0.967613	0.285183	3	SLC2A4	LDHD	GDF15
hsa-miR-4438	0.747733	0.967613	1.29125	3	PHLDA3	NPTXR	MACC1
hsa-miR-4446-3p	0.0783367	0.967613	0.332714	3	E2F1	SPTBN2	PHLDA2
hsa-miR-4447	0.358038	0.967613	0.708997	3	MAPK8IP2	NAB2	PHLDA3
hsa-miR-4451	0.195173	0.967613	0.506992	3	PRSS22	SERPINA1	EPS8
hsa-miR-4465	0.39354	0.967613	0.752567	3	ADM	FAXC	PDE4C
hsa-miR-4469	0.712363	0.967613	1.21995	3	ENDOD1	KCNQ3	MACC1
hsa-miR-4472	0.358038	0.967613	0.708997	3	MAPK8IP2	NAB2	PHLDA3
hsa-miR-4492	0.168466	0.967613	0.471344	3	SPTBN2	POU2F3	PHLDA2
hsa-miR-4493	0.0637834	0.967613	0.304988	3	CDT1	SDC4	NPTXR
hsa-miR-4498	0.168466	0.967613	0.471344	3	SPTBN2	POU2F3	PHLDA2
hsa-miR-449a	0.299527	0.967613	0.637701	3	MET	UST	VASN
hsa-miR-449b-5p	0.232228	0.967613	0.554523	3	MET	UST	VASN
hsa-miR-450b-5p	0.434822	0.967613	0.804058	3	PHLDA2	BID	EPHB1
hsa-miR-4512	0.0192988	0.967613	0.190122	3	PHLDA3	TMEM184A	INF2
hsa-miR-4518	0.101369	0.967613	0.372323	3	PSD3	TMPRSS6	PDE4C
hsa-miR-4532	0.251219	0.967613	0.578288	3	RNF157	PHLDA3	PDE4C
hsa-miR-4644	0.57606	0.967613	0.99418	3	TMEM184A	PHLDA2	NAB2
hsa-miR-4651	0.399947	0.967613	0.760489	3	LY6E	RTN4R	ADM
hsa-miR-466	0.325535	0.967613	0.669388	3	TMEM79	TGFBR1	WDR17
hsa-miR-4688	0.129402	0.967613	0.415892	3	UST	NPTXR	MFGE8
hsa-miR-4695-3p	0.276872	0.967613	0.609975	3	PHLDA3	NPTXR	WDR17
hsa-miR-4695-5p	0.819674	0.967613	1.46552	3	TPD52L1	ITGA3	PLCD3
hsa-miR-4698	0.475042	0.967613	0.85555	3	ERBB3	GABRB2	MACC1
hsa-miR-4706	0.0895387	0.967613	0.352518	3	SRCIN1	PDE4C	TGFA
hsa-miR-4716-3p	0.319028	0.967613	0.661467	3	RNF157	SRCIN1	ITGA3
hsa-miR-4723-5p	0.584146	0.967613	1.00606	3	RNF157	PHLDA3	ITGA3
hsa-miR-4738-3p	0.148511	0.967613	0.443618	3	RNF24	ENPP1	HMGA2
hsa-miR-4742-3p	0.177247	0.967613	0.483227	3	KLHL3	LRRC2	INF2
hsa-miR-4747-5p	0.706115	0.967613	1.20807	3	TMEM98	NAB2	NPTXR
hsa-miR-4749-5p	0.0761752	0.967613	0.328753	3	SRCIN1	PDE4C	TGFA
hsa-miR-4753-3p	0.7305	0.967613	1.2556	3	NECTIN4	DHRS3	LRRC2
hsa-miR-4753-5p	0.140211	0.967613	0.431736	3	CDT1	SDC4	NPTXR
hsa-miR-4755-5p	0.60263	0.967613	1.03379	3	MACC1	BID	ASGR1
hsa-miR-4762-3p	0.156966	0.967613	0.455501	3	IYD	RNF24	CAMK2N1
hsa-miR-4772-3p	0.758729	0.967613	1.31501	3	NPTXR	PDE4C	CAMK2N1
hsa-miR-4786-5p	0.615501	0.967613	1.05359	3	RNF24	ENPP1	QPCT
hsa-miR-4789-5p	0.584146	0.967613	1.00606	3	ST3GAL5	WDR17	ENDOD1
hsa-miR-493-5p	0.156966	0.967613	0.455501	3	USP2	HMGA2	FREM2
hsa-miR-5000-3p	0.0542441	0.967613	0.285183	3	SLC2A4	LDHD	GDF15
hsa-miR-5001-5p	0.168466	0.967613	0.471344	3	SPTBN2	POU2F3	PHLDA2
hsa-miR-5006-3p	0.597404	0.967613	1.02587	3	MACC1	BID	ASGR1
hsa-miR-5096	0.699763	0.967613	1.19619	3	MANEAL	MACC1	IYD
hsa-miR-518a-5p	0.299527	0.967613	0.637701	3	PHLDA3	EPHB1	CAMK2N1
hsa-miR-5196-5p	0.706115	0.967613	1.20807	3	TMEM98	NAB2	NPTXR
hsa-miR-520d-5p	0.312523	0.967613	0.653545	3	ADM	ST3GAL5	ITGA3
hsa-miR-524-5p	0.335296	0.967613	0.681271	3	ADM	ST3GAL5	ITGA3
hsa-miR-527	0.289801	0.967613	0.625819	3	PHLDA3	EPHB1	CAMK2N1
hsa-miR-532-3p	0.487158	0.967613	0.871393	3	FAXC	SRCIN1	PNMA3
hsa-miR-541-3p	0.315775	0.967613	0.657506	3	LY6E	BBC3	ADM
hsa-miR-542-5p	0.007533	0.967613	0.13467	3	SRCIN1	PDE4C	NAB2
hsa-miR-544b	0.437957	0.967613	0.808019	3	BBC3	RNF157	MACC1
hsa-miR-548ar-3p	0.315775	0.967613	0.657506	3	LDHD	DEPDC1B	HMGA2
hsa-miR-548aw	0.618041	0.967613	1.05755	3	EPHB1	MUC21	CAMK2N1
hsa-miR-5582-5p	0.302774	0.967613	0.641662	3	ITGA3	TMEM184A	NPTXR
hsa-miR-5584-5p	0.241692	0.967613	0.566406	3	LDHD	RNF157	WTIP
hsa-miR-5586-3p	0.377452	0.967613	0.732762	3	PERP	BBC3	QPCT
hsa-miR-5681a	0.222836	0.967613	0.54264	3	SDC4	NPTXR	PHLDA3
hsa-miR-5697	0.335296	0.967613	0.681271	3	ADM	FAXC	PDE4C
hsa-miR-608	0.409522	0.967613	0.772371	3	LY6E	RTN4R	ADM
hsa-miR-6081	0.177247	0.967613	0.483227	3	POU2F3	NAB2	SERPINA1
hsa-miR-6087	0.625595	0.967613	1.06944	3	BBC3	PDE4C	TNNI1
hsa-miR-6089	0.358038	0.967613	0.708997	3	BBC3	TMEM105	LIPH
hsa-miR-6090	0.0872468	0.967613	0.348557	3	FAM43A	GPRC5B	LAD1
hsa-miR-6124	0.36452	0.967613	0.716919	3	HAPLN1	TMEM105	USP2
hsa-miR-6131	0.505078	0.967613	0.895158	3	FAXC	PHLDA3	IYD
hsa-miR-616-5p	0.826639	0.967613	1.48533	3	FREM2	FAXC	PHLDA3
hsa-miR-625-5p	0.508034	0.967613	0.899119	3	BBC3	PHLDA3	PRSS22
hsa-miR-627-3p	0.712363	0.967613	1.21995	3	FAXC	EPHB1	HMGA2
hsa-miR-629-3p	0.415881	0.967613	0.780293	3	KCNQ3	PERP	HMGA2
hsa-miR-633	0.0719334	0.967613	0.320831	3	ADM	TMEM105	HMGA2
hsa-miR-641	0.124114	0.967613	0.40797	3	UST	TMEM98	DEPDC1B
hsa-miR-6502-3p	0.0506367	0.967613	0.277261	3	RNF24	ENPP1	HMGA2
hsa-miR-654-5p	0.29304	0.967613	0.62978	3	LY6E	BBC3	ADM
hsa-miR-6722-3p	0.36452	0.967613	0.716919	3	LY6E	RNF157	PHLDA2
hsa-miR-6733-5p	0.419052	0.967613	0.784254	3	CDT1	LDHD	TGFBR1
hsa-miR-6739-5p	0.437957	0.967613	0.808019	3	CDT1	LDHD	TGFBR1
hsa-miR-6742-3p	0.706115	0.967613	1.20807	3	TGFBR1	CDT1	TMPRSS6
hsa-miR-6743-5p	0.126748	0.967613	0.411931	3	UST	NPTXR	MFGE8
hsa-miR-6751-5p	0.129402	0.967613	0.415892	3	RTN4R	NAB2	ERBB3
hsa-miR-6763-5p	0.345051	0.967613	0.693154	3	KLK10	E2F1	GPRC5B
hsa-miR-6770-5p	0.502114	0.967613	0.891198	3	KLK10	NAB2	LRRC75A
hsa-miR-6780a-3p	0.39354	0.967613	0.752567	3	ADM	RAB27A	SRCIN1
hsa-miR-6794-5p	0.312523	0.967613	0.653545	3	RNF157	SRCIN1	ITGA3
hsa-miR-6801-3p	0.0872468	0.967613	0.348557	3	SCN1B	ERBB3	TMEM184A
hsa-miR-6803-5p	0.145727	0.967613	0.439657	3	RTN4R	NAB2	ERBB3
hsa-miR-6810-3p	0.0872468	0.967613	0.348557	3	SCN1B	ERBB3	TMEM184A
hsa-miR-6818-5p	0.302774	0.967613	0.641662	3	GABRB2	TGFA	NAB2
hsa-miR-6819-3p	0.168466	0.967613	0.471344	3	FAXC	PDE4C	PHLDA2
hsa-miR-6829-5p	0.0598797	0.967613	0.297066	3	SPTBN2	E2F1	POU2F3
hsa-miR-6831-5p	0.380677	0.967613	0.736723	3	TGFBR1	PRSS22	GATM
hsa-miR-6835-5p	0.0849803	0.967613	0.344596	3	RTN4R	NAB2	ERBB3
hsa-miR-6843-3p	0.502114	0.967613	0.891198	3	FAXC	PHLDA3	IYD
hsa-miR-6845-3p	0.610386	0.967613	1.04567	3	GATM	FAXC	TGFA
hsa-miR-6846-5p	0.118908	0.967613	0.400049	3	E2F1	SRCIN1	MAPK8IP2
hsa-miR-6848-3p	0.502114	0.967613	0.891198	3	FAXC	PHLDA3	IYD
hsa-miR-6848-5p	0.118908	0.967613	0.400049	3	E2F1	SRCIN1	MAPK8IP2
hsa-miR-6852-5p	0.510981	0.967613	0.90308	3	TGFBR1	CDT1	KLHL3
hsa-miR-6869-5p	0.180202	0.967613	0.487188	3	HMGA2	MACC1	PDE4C
hsa-miR-6873-5p	0.444209	0.967613	0.815941	3	SLC2A4	PERP	RNF157
hsa-miR-6877-3p	0.162685	0.967613	0.463423	3	FAXC	PDE4C	PHLDA2
hsa-miR-7108-3p	0.0657785	0.967613	0.308948	3	PHLDA3	C11orf80	LDHD
hsa-miR-7111-5p	0.597404	0.967613	1.02587	3	RNF157	PHLDA3	ITGA3
hsa-miR-7113-5p	0.257601	0.967613	0.58621	3	E2F1	KLHL3	SRCIN1
hsa-miR-7156-3p	0.222836	0.967613	0.54264	3	ENDOD1	NPTXR	LAD1
hsa-miR-762	0.180202	0.967613	0.487188	3	SPTBN2	POU2F3	PHLDA2
hsa-miR-8052	0.225958	0.967613	0.546601	3	HMGA2	TMEM117	MACC1
hsa-miR-8073	0.225958	0.967613	0.546601	3	SDC4	RNF24	ENPP1
hsa-miR-8081	0.101369	0.967613	0.372323	3	TMEM98	GABRB2	CORO2A
hsa-miR-873-5p	0.615501	0.967613	1.05359	3	SDC4	PERP	SRCIN1
hsa-miR-937-5p	0.0761752	0.967613	0.328753	3	TMEM98	CORO2A	MACC1
hsa-miR-944	0.177247	0.967613	0.483227	3	PDE5A	GATM	MACC1
hsa-miR-9500	0.434822	0.967613	0.804058	3	LDHD	NPTXR	USP2
hsa-miR-95-5p	0.195173	0.967613	0.506992	3	PSD3	TMEM117	DEPDC1B
hsa-miR-3612	0.883544	0.976217	1.67941	3	E2F1	NPTXR	LIPH
hsa-miR-650	0.886421	0.978099	1.69129	3	E2F1	NPTXR	LIPH
hsa-miR-939-3p	0.897308	0.978549	1.73883	3	POU2F3	TGFBR1	CDT1
hsa-miR-10a-5p	0.916324	0.981119	1.83389	3	E2F1	DLG4	QPCT
hsa-miR-887-5p	0.921917	0.981355	1.86557	3	RNF24	ITGA3	LAD1
hsa-miR-7160-5p	0.932097	0.988661	1.92895	3	TMEM105	ITGA3	MAPK8IP2
hsa-miR-25-3p	0.948443	0.992283	2.05173	3	HMGA2	GALNT7	MUC21
hsa-miR-548c-3p	0.950264	0.992283	2.06758	3	ADM	FAXC	POU2F3
hsa-miR-32-5p	0.966411	0.99487	2.2379	3	HMGA2	GALNT7	MUC21
hsa-miR-130b-3p	0.968227	0.995492	2.26166	3	PPARG	E2F1	DTX4
hsa-miR-19a-3p	0.968227	0.995492	2.26166	3	PHLDA3	TMEM117	KLHL3
hsa-miR-1277-5p	0.980709	0.996218	2.47159	3	DTX4	WDR17	FREM2
hsa-miR-190a-3p	0.984826	0.996218	2.57061	3	WDR17	DTX4	FREM2
hsa-miR-19b-3p	0.991973	0.996218	2.82807	3	PHLDA3	TMEM117	KLHL3
hsa-miR-320a	0.97185	0.996218	2.31315	3	TMEM98	MET	PLCD3
hsa-miR-4722-5p	0.974609	0.996218	2.35672	3	EGF	PERP	NPTXR
hsa-miR-5011-5p	0.985402	0.996218	2.58645	3	WDR17	DTX4	FREM2
hsa-miR-766-3p	0.977752	0.996218	2.41217	3	POU2F3	ENPP1	QPCT
hsa-miR-92b-3p	0.991565	0.996218	2.80826	3	HMGA2	GALNT7	MUC21
hsa-let-7b-3p	0.401962	0.967613	0.689193	2	ITGA3	LRRC75A
hsa-miR-106a-3p	0.639707	0.967613	1.08132	2	PHLDA2	SPTBN2
hsa-miR-1207-5p	0.859854	0.967613	1.7111	2	RNF157	TMEM184A
hsa-miR-1224-5p	0.294377	0.967613	0.54066	2	CAMK2N1	SLCO4C1
hsa-miR-1227-3p	0.718185	0.967613	1.25362	2	PHLDA3	LIPH
hsa-miR-1231	0.0998052	0.967613	0.267359	2	CORO2A	TMEM184A
hsa-miR-1237-3p	0.512553	0.967613	0.85555	2	RNF157	EPHB1
hsa-miR-1238-5p	0.189201	0.967613	0.398068	2	GABRB2	GPRC5B
hsa-miR-1248	0.579614	0.967613	0.968435	2	RNF157	EPHB1
hsa-miR-1253	0.67682	0.967613	1.15856	2	KLK10	LRRC75A
hsa-miR-126-3p	0.15119	0.967613	0.344596	2	E2F1	ADM
hsa-miR-1264	0.376719	0.967613	0.653545	2	SLCO4C1	GATM
hsa-miR-1267	0.552217	0.967613	0.920904	2	IYD	LRRC2
hsa-miR-1283	0.281169	0.967613	0.522836	2	TGFBR1	SLC35F2
hsa-miR-1289	0.442923	0.967613	0.748606	2	LRRC2	FSD2
hsa-miR-1292-3p	0.482302	0.967613	0.808019	2	PHLDA3	PDE4C
hsa-miR-1292-5p	0.11894	0.967613	0.297066	2	SPTBN2	TIMP1
hsa-miR-1303	0.692879	0.967613	1.1942	2	MET	MACC1
hsa-miR-1304-5p	0.478441	0.967613	0.802078	2	EGF	HMGA2
hsa-miR-133b	0.263534	0.967613	0.499071	2	MET	HAPLN1
hsa-miR-134-5p	0.338085	0.967613	0.600073	2	GABRB2	RAB27A
hsa-miR-135a-5p	0.307551	0.967613	0.558484	2	E2F1	DAPK2
hsa-miR-136-5p	0.569485	0.967613	0.950611	2	PERP	ENPP1
hsa-miR-137	0.530864	0.967613	0.885256	2	MET	SLCO4C1
hsa-miR-140-3p	0.748453	0.967613	1.33086	2	FN1	GDF15
hsa-miR-141-3p	0.516252	0.967613	0.861491	2	MACC1	S100A6
hsa-miR-144-5p	0.067993	0.967613	0.213887	2	MET	ITGA3
hsa-miR-145-5p	0.777902	0.967613	1.41403	2	HMGA2	PNMA3
hsa-miR-1470	0.671319	0.967613	1.14667	2	PDE4C	MACC1
hsa-miR-148a-3p	0.723032	0.967613	1.2655	2	MET	DTX4
hsa-miR-152-3p	0.562636	0.967613	0.938728	2	TGFA	DTX4
hsa-miR-1539	0.0169849	0.967613	0.101002	2	ETV5	TGFA
hsa-miR-1587	0.147066	0.967613	0.338655	2	SPTBN2	POU2F3
hsa-miR-16-2-3p	0.267944	0.967613	0.505012	2	TMEM117	BID
hsa-miR-17-3p	0.612115	0.967613	1.02785	2	GALNT7	HMGA2
hsa-miR-181d-5p	0.859854	0.967613	1.7111	2	EPS8	HMGA2
hsa-miR-1914-3p	0.501344	0.967613	0.837726	2	SRCIN1	NPTXR
hsa-miR-192-3p	0.442923	0.967613	0.748606	2	TMEM117	KCNQ3
hsa-miR-193a-3p	0.450932	0.967613	0.760489	2	PHLDA2	E2F1
hsa-miR-195-3p	0.311933	0.967613	0.564425	2	TMEM117	BID
hsa-miR-199b-3p	0.254716	0.967613	0.487188	2	ITGA3	WDR17
hsa-miR-199b-5p	0.380957	0.967613	0.659486	2	ITGA3	NAB2
hsa-miR-19a-5p	0.372469	0.967613	0.647604	2	HMGA2	TIMP1
hsa-miR-202-3p	0.705757	0.967613	1.22391	2	ITGA3	HMGA2
hsa-miR-203b-3p	0.608953	0.967613	1.02191	2	TGFA	VASN
hsa-miR-205-3p	0.505099	0.967613	0.843667	2	WDR17	TIMP1
hsa-miR-205-5p	0.639707	0.967613	1.08132	2	E2F1	ERBB3
hsa-miR-2113	0.545176	0.967613	0.909022	2	ERBB3	GPRC5B
hsa-miR-2114-3p	0.223943	0.967613	0.445599	2	PRSS22	PLCD3
hsa-miR-2115-5p	0.303164	0.967613	0.552542	2	MANEAL	SLCO4C1
hsa-miR-212-5p	0.56607	0.967613	0.944669	2	GPRC5B	MANEAL
hsa-miR-222-5p	0.259124	0.967613	0.493129	2	TGFA	HMGA2
hsa-miR-223-3p	0.325041	0.967613	0.582249	2	E2F1	SLC2A4
hsa-miR-224-3p	0.393599	0.967613	0.67731	2	LDHD	CAMK2N1
hsa-miR-2355-3p	0.159504	0.967613	0.356479	2	CAMK2N1	RNF157
hsa-miR-2355-5p	0.648557	0.967613	1.09914	2	SPTBN2	INF2
hsa-miR-2467-5p	0.285575	0.967613	0.528777	2	EGF	ADM
hsa-miR-296-3p	0.814748	0.967613	1.53286	2	SCN1B	MAPK8IP2
hsa-miR-29b-2-5p	0.414404	0.967613	0.707017	2	CORO2A	ADM
hsa-miR-29b-3p	0.819781	0.967613	1.55068	2	BBC3	HMGA2
hsa-miR-29c-3p	0.807843	0.967613	1.50909	2	FREM2	BBC3
hsa-miR-302f	0.755031	0.967613	1.34868	2	TMEM98	ADM
hsa-miR-3124-3p	0.703218	0.967613	1.21797	2	BBC3	EPHB1
hsa-miR-3143	0.303164	0.967613	0.552542	2	HMGA2	TMEM79
hsa-miR-3148	0.789577	0.967613	1.44968	2	HAPLN1	WTIP
hsa-miR-3149	0.612115	0.967613	1.02785	2	MANEAL	PDE4C
hsa-miR-3156-5p	0.176373	0.967613	0.380244	2	TGFBR1	ENPP1
hsa-miR-3170	0.512553	0.967613	0.85555	2	MANEAL	RAB27A
hsa-miR-3173-3p	0.478441	0.967613	0.802078	2	TPD52L1	ITGA3
hsa-miR-3173-5p	0.134844	0.967613	0.320831	2	ETV5	TMEM184A
hsa-miR-3180	0.333745	0.967613	0.594132	2	FAM43A	MAPK8IP2
hsa-miR-3180-3p	0.333745	0.967613	0.594132	2	FAM43A	MAPK8IP2
hsa-miR-3183	0.720617	0.967613	1.25956	2	CAMK2N1	MACC1
hsa-miR-3184-5p	0.648557	0.967613	1.09914	2	UST	NPTXR
hsa-miR-3185	0.589569	0.967613	0.986259	2	STX11	PHLDA3
hsa-miR-3188	0.272353	0.967613	0.510953	2	EGF	ADM
hsa-miR-3189-3p	0.215201	0.967613	0.433716	2	MANEAL	SPTBN2
hsa-miR-3190-3p	0.555709	0.967613	0.926845	2	LDHD	RMI2
hsa-miR-3190-5p	0.855839	0.967613	1.69328	2	PHLDA2	TMEM184A
hsa-miR-3196	0.34674	0.967613	0.611956	2	FAM43A	MAPK8IP2
hsa-miR-3198	0.422628	0.967613	0.718899	2	LRRC2	FSD2
hsa-miR-323a-5p	0.254716	0.967613	0.487188	2	BBC3	WDR17
hsa-miR-328-5p	0.410271	0.967613	0.701075	2	NPTXR	PHLDA3
hsa-miR-329-5p	0.34674	0.967613	0.611956	2	ADM	FAXC
hsa-miR-340-3p	0.466752	0.967613	0.784254	2	GGCT	RNF24
hsa-miR-346	0.298773	0.967613	0.546601	2	PLEKHG4	SRCIN1
hsa-miR-34b-3p	0.695491	0.967613	1.20015	2	MET	GALNT7
hsa-miR-34b-5p	0.430792	0.967613	0.730782	2	MET	VASN
hsa-miR-3616-5p	0.414404	0.967613	0.707017	2	ADM	RMI2
hsa-miR-3620-5p	0.147066	0.967613	0.338655	2	SPTBN2	POU2F3
hsa-miR-362-5p	0.172129	0.967613	0.374303	2	FAXC	ASGR1
hsa-miR-363-5p	0.66854	0.967613	1.14073	2	QPCT	TIMP1
hsa-miR-3650	0.552217	0.967613	0.920904	2	PHLDA3	LAD1
hsa-miR-3662	0.806082	0.967613	1.50315	2	ADM	HMGA2
hsa-miR-3663-5p	0.732516	0.967613	1.28927	2	PHLDA3	IYD
hsa-miR-3664-5p	0.684933	0.967613	1.17638	2	FREM2	LRRC2
hsa-miR-3675-3p	0.552217	0.967613	0.920904	2	FREM2	POU2F3
hsa-miR-367-5p	0.576257	0.967613	0.962493	2	IYD	LRRC2
hsa-miR-3678-3p	0.376719	0.967613	0.653545	2	PLP2	E2F1
hsa-miR-3680-3p	0.627637	0.967613	1.05755	2	MACC1	BID
hsa-miR-3688-3p	0.397787	0.967613	0.683251	2	PLEKHG4	HMGA2
hsa-miR-3688-5p	0.241503	0.967613	0.469364	2	MXRA8	LDHD
hsa-miR-374b-5p	0.769808	0.967613	1.39027	2	GALNT7	UST
hsa-miR-374c-5p	0.311933	0.967613	0.564425	2	ADM	PSD3
hsa-miR-376a-3p	0.385184	0.967613	0.665428	2	PFKFB2	WDR17
hsa-miR-384	0.338085	0.967613	0.600073	2	MACC1	B3GNT7
hsa-miR-3914	0.142967	0.967613	0.332714	2	LRRC2	GDF15
hsa-miR-3924	0.783808	0.967613	1.43186	2	FREM2	ADM
hsa-miR-3943	0.237106	0.967613	0.463423	2	BBC3	GPRC5B
hsa-miR-3975	0.245905	0.967613	0.475305	2	EGF	ADM
hsa-miR-411-5p	0.727809	0.967613	1.27738	2	MANEAL	RAB27A
hsa-miR-425-5p	0.512553	0.967613	0.85555	2	LDHD	MET
hsa-miR-4262	0.493781	0.967613	0.825843	2	EPS8	HMGA2
hsa-miR-4263	0.307551	0.967613	0.558484	2	DAPK2	GATM
hsa-miR-4270	0.732516	0.967613	1.28927	2	NPTXR	TMEM184A
hsa-miR-4277	0.176373	0.967613	0.380244	2	NPTXR	PNMA3
hsa-miR-4283	0.237106	0.967613	0.463423	2	E2F1	SRCIN1
hsa-miR-4287	0.834156	0.967613	1.60416	2	KCNQ3	FAXC
hsa-miR-4289	0.215201	0.967613	0.433716	2	LDHD	TIMP1
hsa-miR-429	0.538058	0.967613	0.897139	2	TPD52L1	PSD3
hsa-miR-4293	0.397787	0.967613	0.683251	2	POU2F3	QPCT
hsa-miR-4294	0.60577	0.967613	1.01597	2	LRRC2	FSD2
hsa-miR-4300	0.298773	0.967613	0.546601	2	GPRC5B	LAD1
hsa-miR-4309	0.414404	0.967613	0.707017	2	LRRC2	FSD2
hsa-miR-4316	0.363934	0.967613	0.635721	2	ADM	LIPH
hsa-miR-432-3p	0.197823	0.967613	0.409951	2	SYNDIG1L	PHLDA3
hsa-miR-4433b-3p	0.320678	0.967613	0.576308	2	MANEAL	NPTXR
hsa-miR-4441	0.737154	0.967613	1.30115	2	NPTXR	TMEM184A
hsa-miR-4450	0.180634	0.967613	0.386186	2	HMGA2	KLHL3
hsa-miR-4461	0.219568	0.967613	0.439657	2	HMGA2	B3GNT7
hsa-miR-4468	0.541626	0.967613	0.90308	2	ALDH3B1	ST3GAL5
hsa-miR-4471	0.18491	0.967613	0.392127	2	SPTBN2	TIMP1
hsa-miR-4476	0.6876	0.967613	1.18232	2	CDT1	SDC4
hsa-miR-4477a	0.497571	0.967613	0.831784	2	TMEM117	PRR15L
hsa-miR-4485-5p	0.651469	0.967613	1.10508	2	RAB27A	PHLDA3
hsa-miR-4495	0.446936	0.967613	0.754547	2	TGFA	ADM
hsa-miR-449b-3p	0.406123	0.967613	0.695134	2	DLG4	SDC4
hsa-miR-449c-5p	0.389398	0.967613	0.671369	2	MET	VASN
hsa-miR-4505	0.636718	0.967613	1.07538	2	TMEM184A	ITGA3
hsa-miR-4514	0.627637	0.967613	1.05755	2	VASN	TMEM105
hsa-miR-454-5p	0.155336	0.967613	0.350538	2	LDHD	ASGR1
hsa-miR-4632-3p	0.067993	0.967613	0.213887	2	SCN1B	TMEM184A
hsa-miR-4640-3p	0.111178	0.967613	0.285183	2	GOLGA7B	BBC3
hsa-miR-4640-5p	0.418523	0.967613	0.712958	2	SRCIN1	PDE4C
hsa-miR-4641	0.126832	0.967613	0.308948	2	TGFA	PHLDA3
hsa-miR-4642	0.159504	0.967613	0.356479	2	PERP	IYD
hsa-miR-4645-5p	0.516252	0.967613	0.861491	2	TMEM105	TMEM184A
hsa-miR-4646-3p	0.193506	0.967613	0.40401	2	CAMK2N1	INF2
hsa-miR-4650-3p	0.380957	0.967613	0.659486	2	SERPINA1	EPS8
hsa-miR-4652-3p	0.380957	0.967613	0.659486	2	ITGA3	FAXC
hsa-miR-4656	0.206492	0.967613	0.421834	2	SPTBN2	POU2F3
hsa-miR-4659a-3p	0.761461	0.967613	1.3665	2	FAXC	PHLDA3
hsa-miR-4659b-3p	0.761461	0.967613	1.3665	2	FAXC	PHLDA3
hsa-miR-4663	0.241503	0.967613	0.469364	2	TMEM105	MAPK8IP2
hsa-miR-4666a-3p	0.363934	0.967613	0.635721	2	ADM	ITGA3
hsa-miR-4666a-5p	0.263534	0.967613	0.499071	2	WDR17	GALNT7
hsa-miR-4668-3p	0.608953	0.967613	1.02191	2	FAXC	ASGR1
hsa-miR-4673	0.523596	0.967613	0.873374	2	TMEM105	TMEM184A
hsa-miR-4675	0.223943	0.967613	0.445599	2	SPTBN2	POU2F3
hsa-miR-4680-3p	0.202152	0.967613	0.415892	2	PSD3	PDE4C
hsa-miR-4680-5p	0.516252	0.967613	0.861491	2	MACC1	IYD
hsa-miR-4682	0.219568	0.967613	0.439657	2	RNF157	PDE4C
hsa-miR-4683	0.368207	0.967613	0.641662	2	RNF24	ENPP1
hsa-miR-4685-3p	0.832611	0.967613	1.59821	2	KCNQ3	FAXC
hsa-miR-4689	0.446936	0.967613	0.754547	2	CAMK2N1	SLCO4C1
hsa-miR-4690-3p	0.333745	0.967613	0.594132	2	POU2F3	MXRA8
hsa-miR-4690-5p	0.176373	0.967613	0.380244	2	VASN	SERPINA1
hsa-miR-4691-5p	0.763572	0.967613	1.37244	2	ENDOD1	PNMA3
hsa-miR-4692	0.621487	0.967613	1.04567	2	VASN	TMEM105
hsa-miR-4693-3p	0.368207	0.967613	0.641662	2	PFKFB2	MXRA8
hsa-miR-4700-3p	0.250309	0.967613	0.481247	2	MANEAL	LDHD
hsa-miR-4704-3p	0.18491	0.967613	0.392127	2	PTPRE	PNMA3
hsa-miR-4709-5p	0.289977	0.967613	0.534719	2	SPTBN2	DTX4
hsa-miR-4710	0.548706	0.967613	0.914963	2	LIPH	NPTXR
hsa-miR-4716-5p	0.624572	0.967613	1.05161	2	MANEAL	IYD
hsa-miR-4717-3p	0.237106	0.967613	0.463423	2	HAPLN1	FHOD1
hsa-miR-4717-5p	0.250309	0.967613	0.481247	2	SDC4	MXRA8
hsa-miR-4719	0.548706	0.967613	0.914963	2	LRRC2	DHRS3
hsa-miR-4723-3p	0.720617	0.967613	1.25956	2	CAMK2N1	MACC1
hsa-miR-4726-5p	0.414404	0.967613	0.707017	2	SRCIN1	PDE4C
hsa-miR-4727-3p	0.0998052	0.967613	0.267359	2	HMGA2	GATM
hsa-miR-4727-5p	0.210842	0.967613	0.427775	2	ENDOD1	TGFA
hsa-miR-4731-3p	0.329397	0.967613	0.58819	2	GALNT7	LDHD
hsa-miR-4732-5p	0.237106	0.967613	0.463423	2	RNF157	ERBB3
hsa-miR-4733-3p	0.34674	0.967613	0.611956	2	BBC3	SDC4
hsa-miR-4735-3p	0.316309	0.967613	0.570366	2	RNF157	KLHL3
hsa-miR-4735-5p	0.633711	0.967613	1.06944	2	MANEAL	PDE4C
hsa-miR-4736	0.60577	0.967613	1.01597	2	LY6E	RNF24
hsa-miR-4741	0.219568	0.967613	0.439657	2	SPTBN2	POU2F3
hsa-miR-4757-5p	0.60577	0.967613	1.01597	2	TMEM184A	MANEAL
hsa-miR-4763-3p	0.853104	0.967613	1.68139	2	RNF157	TMEM184A
hsa-miR-4767	0.142967	0.967613	0.332714	2	BBC3	RTN4R
hsa-miR-4769-5p	0.245905	0.967613	0.475305	2	NAB2	LAD1
hsa-miR-4777-3p	0.126832	0.967613	0.308948	2	FAXC	MACC1
hsa-miR-4778-3p	0.618382	0.967613	1.03973	2	TMEM105	FAXC
hsa-miR-4781-3p	0.713267	0.967613	1.24174	2	MANEAL	IYD
hsa-miR-4781-5p	0.11894	0.967613	0.297066	2	SRCIN1	FAM43A
hsa-miR-4793-5p	0.501344	0.967613	0.837726	2	RNF24	ENPP1
hsa-miR-4795-5p	0.541626	0.967613	0.90308	2	KLK10	RMI2
hsa-miR-4796-3p	0.857189	0.967613	1.69922	2	FAXC	HMGA2
hsa-miR-4797-5p	0.727809	0.967613	1.27738	2	RAB27A	QPCT
hsa-miR-4801	0.325041	0.967613	0.582249	2	GALNT7	LDHD
hsa-miR-488-3p	0.462822	0.967613	0.778313	2	FAXC	SDC4
hsa-miR-491-5p	0.608953	0.967613	1.02191	2	HMGA2	PFKFB2
hsa-miR-492	0.0998052	0.967613	0.267359	2	BID	INF2
hsa-miR-495-3p	0.645626	0.967613	1.0932	2	WTIP	HMGA2
hsa-miR-5008-5p	0.342417	0.967613	0.606014	2	BBC3	LIPH
hsa-miR-500b-3p	0.705757	0.967613	1.22391	2	ADM	SDC4
hsa-miR-500b-5p	0.15119	0.967613	0.344596	2	FAXC	ASGR1
hsa-miR-501-5p	0.562636	0.967613	0.938728	2	FAXC	ASGR1
hsa-miR-506-5p	0.298773	0.967613	0.546601	2	LDHD	HMGA2
hsa-miR-512-5p	0.482302	0.967613	0.808019	2	GPRC5B	PLCD3
hsa-miR-516b-5p	0.263534	0.967613	0.499071	2	FSD2	CORO2A
hsa-miR-518c-5p	0.219568	0.967613	0.439657	2	EPHB3	HMGA2
hsa-miR-5192	0.474562	0.967613	0.796136	2	PHLDA2	NAB2
hsa-miR-5193	0.855839	0.967613	1.69328	2	NPTXR	UST
hsa-miR-5194	0.478441	0.967613	0.802078	2	SRCIN1	NPTXR
hsa-miR-5196-3p	0.438895	0.967613	0.742665	2	LRRC2	UST
hsa-miR-519d-5p	0.501344	0.967613	0.837726	2	TMEM105	DAPK2
hsa-miR-520f-3p	0.34674	0.967613	0.611956	2	RNF157	TMEM105
hsa-miR-522-3p	0.397787	0.967613	0.683251	2	LDHD	CAMK2N1
hsa-miR-543	0.363934	0.967613	0.635721	2	EPS8	HMGA2
hsa-miR-548a-3p	0.599348	0.967613	1.00408	2	LDHD	DEPDC1B
hsa-miR-548aa	0.636718	0.967613	1.07538	2	PDE5A	PSD3
hsa-miR-548an	0.434851	0.967613	0.736723	2	SDC4	HAPLN1
hsa-miR-548ap-3p	0.633711	0.967613	1.06944	2	PDE5A	PSD3
hsa-miR-548as-3p	0.612115	0.967613	1.02785	2	SDC4	SLC2A4
hsa-miR-548at-5p	0.438895	0.967613	0.742665	2	TMEM98	RMI2
hsa-miR-548az-3p	0.589569	0.967613	0.986259	2	LDHD	DEPDC1B
hsa-miR-548e-3p	0.589569	0.967613	0.986259	2	LDHD	DEPDC1B
hsa-miR-548e-5p	0.700661	0.967613	1.21203	2	PHLDA2	ERBB3
hsa-miR-548f-3p	0.58627	0.967613	0.980317	2	LDHD	DEPDC1B
hsa-miR-548o-3p	0.410271	0.967613	0.701075	2	MUC21	HMGA2
hsa-miR-548t-3p	0.633711	0.967613	1.06944	2	PDE5A	PSD3
hsa-miR-548u	0.338085	0.967613	0.600073	2	LDHD	DAPK2
hsa-miR-552-3p	0.592848	0.967613	0.9922	2	PFKFB2	NPTXR
hsa-miR-552-5p	0.458875	0.967613	0.772371	2	EPS8	GALNT7
hsa-miR-5571-5p	0.732516	0.967613	1.28927	2	TMEM117	PHLDA3
hsa-miR-5580-3p	0.715735	0.967613	1.24768	2	FREM2	WDR17
hsa-miR-5584-3p	0.241503	0.967613	0.469364	2	TMEM117	PNMA3
hsa-miR-5588-3p	0.359651	0.967613	0.62978	2	B3GNT7	CORO2A
hsa-miR-5591-5p	0.294377	0.967613	0.54066	2	GPRC5B	LAD1
hsa-miR-567	0.665742	0.967613	1.13479	2	GATM	KCNQ3
hsa-miR-5681b	0.130824	0.967613	0.31489	2	POU2F3	HMGA2
hsa-miR-5685	0.329397	0.967613	0.58819	2	POU2F3	MXRA8
hsa-miR-5692a	0.86117	0.967613	1.71704	2	PDE5A	UST
hsa-miR-5702	0.223943	0.967613	0.445599	2	TMEM98	MACC1
hsa-miR-573	0.430792	0.967613	0.730782	2	ADM	RMI2
hsa-miR-578	0.534471	0.967613	0.891198	2	SLCO4C1	EPHB1
hsa-miR-5787	0.639707	0.967613	1.08132	2	TMEM184A	ITGA3
hsa-miR-582-3p	0.138892	0.967613	0.326772	2	RAB27A	FSD2
hsa-miR-583	0.555709	0.967613	0.926845	2	FAXC	ERBB3
hsa-miR-584-3p	0.142967	0.967613	0.332714	2	NPTXR	SPTBN2
hsa-miR-589-3p	0.267944	0.967613	0.505012	2	EPS8	IGF2BP2
hsa-miR-595	0.338085	0.967613	0.600073	2	PHLDA3	KLHL3
hsa-miR-597-3p	0.0713337	0.967613	0.219829	2	PSD3	IYD
hsa-miR-605-3p	0.474562	0.967613	0.796136	2	RNF157	ITGA3
hsa-miR-6128	0.325041	0.967613	0.582249	2	FSD2	CORO2A
hsa-miR-6132	0.450932	0.967613	0.760489	2	LY6E	PHLDA2
hsa-miR-623	0.783808	0.967613	1.43186	2	BID	ASGR1
hsa-miR-627-5p	0.197823	0.967613	0.409951	2	TMEM98	CORO2A
hsa-miR-636	0.338085	0.967613	0.600073	2	RNF157	GPRC5B
hsa-miR-638	0.130824	0.967613	0.31489	2	PDE4C	MFGE8
hsa-miR-640	0.695491	0.967613	1.20015	2	MANEAL	PHLDA3
hsa-miR-642a-5p	0.748453	0.967613	1.33086	2	ENDOD1	MACC1
hsa-miR-644a	0.303164	0.967613	0.552542	2	LDHD	LAD1
hsa-miR-648	0.219568	0.967613	0.439657	2	HMGA2	PHLDA3
hsa-miR-6512-5p	0.206492	0.967613	0.421834	2	LDHD	MACC1
hsa-miR-6514-5p	0.519933	0.967613	0.867432	2	LRRC2	FSD2
hsa-miR-655-3p	0.338085	0.967613	0.600073	2	ADM	PSD3
hsa-miR-660-5p	0.11894	0.967613	0.297066	2	GALNT7	ADM
hsa-miR-6715b-3p	0.294377	0.967613	0.54066	2	KLHL3	DTX4
hsa-miR-6726-5p	0.294377	0.967613	0.54066	2	GPRC5B	LAD1
hsa-miR-6730-5p	0.303164	0.967613	0.552542	2	SDC4	RNF157
hsa-miR-6734-3p	0.743984	0.967613	1.31897	2	ASGR1	LIPH
hsa-miR-6734-5p	0.458875	0.967613	0.772371	2	PTPRE	NPTXR
hsa-miR-6736-3p	0.789577	0.967613	1.44968	2	CORO2A	MANEAL
hsa-miR-6738-5p	0.474562	0.967613	0.796136	2	SRCIN1	NPTXR
hsa-miR-6744-3p	0.60577	0.967613	1.01597	2	TMEM184A	MANEAL
hsa-miR-6745	0.660089	0.967613	1.12291	2	QPCT	TIMP1
hsa-miR-6753-3p	0.0647064	0.967613	0.207946	2	KLHL3	NAB2
hsa-miR-6754-5p	0.734844	0.967613	1.29521	2	NPTXR	TMEM184A
hsa-miR-675-5p	0.202152	0.967613	0.415892	2	WDR17	DDB2
hsa-miR-6757-5p	0.180634	0.967613	0.386186	2	TGFA	MANEAL
hsa-miR-6760-5p	0.755031	0.967613	1.34868	2	NPTXR	HMGA2
hsa-miR-676-3p	0.12287	0.967613	0.303007	2	IYD	RNF157
hsa-miR-6764-3p	0.147066	0.967613	0.338655	2	EPHB3	HMGA2
hsa-miR-6765-3p	0.482302	0.967613	0.808019	2	UST	PHLDA3
hsa-miR-6768-5p	0.527239	0.967613	0.879315	2	MXRA8	WTIP
hsa-miR-6769a-5p	0.576257	0.967613	0.962493	2	BBC3	ADM
hsa-miR-6769b-3p	0.718185	0.967613	1.25362	2	CAMK2N1	MACC1
hsa-miR-6769b-5p	0.596108	0.967613	0.998141	2	BBC3	ADM
hsa-miR-6781-5p	0.276762	0.967613	0.516895	2	FAM43A	TMEM105
hsa-miR-6787-3p	0.804306	0.967613	1.49721	2	IYD	WDR17
hsa-miR-6790-3p	0.85172	0.967613	1.67545	2	MANEAL	PHLDA3
hsa-miR-6792-3p	0.765667	0.967613	1.37839	2	ENDOD1	PNMA3
hsa-miR-6795-3p	0.316309	0.967613	0.570366	2	TGFBR1	BBC3
hsa-miR-6795-5p	0.482302	0.967613	0.808019	2	BBC3	PHLDA3
hsa-miR-6799-3p	0.134844	0.967613	0.320831	2	ETV5	TMEM184A
hsa-miR-6806-5p	0.134844	0.967613	0.320831	2	ST3GAL5	TMEM79
hsa-miR-6816-5p	0.338085	0.967613	0.600073	2	FAM43A	MAPK8IP2
hsa-miR-6820-5p	0.0887889	0.967613	0.249535	2	BBC3	RTN4R
hsa-miR-6821-3p	0.857189	0.967613	1.69922	2	MANEAL	PHLDA3
hsa-miR-6823-3p	0.206492	0.967613	0.421834	2	PRSS22	PLCD3
hsa-miR-6824-3p	0.142967	0.967613	0.332714	2	EPHB3	HMGA2
hsa-miR-6827-5p	0.351053	0.967613	0.617897	2	GPRC5B	LAD1
hsa-miR-6828-3p	0.155336	0.967613	0.350538	2	PHLDA2	PLEKHG4
hsa-miR-6828-5p	0.530864	0.967613	0.885256	2	BBC3	C11orf80
hsa-miR-6830-3p	0.303164	0.967613	0.552542	2	GATM	HMGA2
hsa-miR-6836-5p	0.450932	0.967613	0.760489	2	LY6E	PHLDA2
hsa-miR-6842-3p	0.267944	0.967613	0.505012	2	TMEM184A	ITGA3
hsa-miR-6853-5p	0.0614756	0.967613	0.202005	2	NAB2	NPTXR
hsa-miR-6855-5p	0.512553	0.967613	0.85555	2	MANEAL	RAB27A
hsa-miR-6857-5p	0.342417	0.967613	0.606014	2	HMGA2	KLHL3
hsa-miR-6858-5p	0.462822	0.967613	0.778313	2	CAMK2N1	SLCO4C1
hsa-miR-6867-3p	0.715735	0.967613	1.24768	2	KCNQ3	PERP
hsa-miR-6868-3p	0.651469	0.967613	1.10508	2	RNF157	EPHB1
hsa-miR-6876-5p	0.6876	0.967613	1.18232	2	CDT1	SDC4
hsa-miR-6881-3p	0.752855	0.967613	1.34274	2	ADM	SRCIN1
hsa-miR-6886-3p	0.18491	0.967613	0.392127	2	ADM	SPTBN2
hsa-miR-6887-3p	0.636718	0.967613	1.07538	2	TGFBR1	PDE4C
hsa-miR-6887-5p	0.478441	0.967613	0.802078	2	BBC3	PHLDA3
hsa-miR-6888-5p	0.552217	0.967613	0.920904	2	RNF24	ENPP1
hsa-miR-6890-5p	0.438895	0.967613	0.742665	2	MANEAL	RAB27A
hsa-miR-6891-5p	0.493781	0.967613	0.825843	2	TPD52L1	ITGA3
hsa-miR-7107-3p	0.0614756	0.967613	0.202005	2	KLHL3	NAB2
hsa-miR-7111-3p	0.737154	0.967613	1.30115	2	ADM	CAMK2N1
hsa-miR-7153-3p	0.11894	0.967613	0.297066	2	ENDOD1	KLHL3
hsa-miR-7154-3p	0.478441	0.967613	0.802078	2	VASN	GABRB2
hsa-miR-7161-5p	0.34674	0.967613	0.611956	2	LDHD	DAPK2
hsa-miR-7162-3p	0.618382	0.967613	1.03973	2	ITGA3	MAPK8IP2
hsa-miR-7515	0.545176	0.967613	0.909022	2	MET	SDC4
hsa-miR-759	0.654361	0.967613	1.11103	2	BBC3	QPCT
hsa-miR-767-5p	0.654361	0.967613	1.11103	2	NPTXR	MUC21
hsa-miR-769-3p	0.58627	0.967613	0.980317	2	PHLDA3	MFGE8
hsa-miR-7705	0.126832	0.967613	0.308948	2	ENDOD1	KLHL3
hsa-miR-7854-3p	0.545176	0.967613	0.909022	2	QPCT	GPRC5B
hsa-miR-7975	0.0816631	0.967613	0.237653	2	RNF157	B3GNT7
hsa-miR-8059	0.18491	0.967613	0.392127	2	SPTBN2	TIMP1
hsa-miR-8064	0.501344	0.967613	0.837726	2	GALNT7	WTIP
hsa-miR-8066	0.325041	0.967613	0.582249	2	TPD52L1	TMEM117
hsa-miR-8069	0.15119	0.967613	0.344596	2	TPD52L1	GATM
hsa-miR-8071	0.276762	0.967613	0.516895	2	INF2	TIMP1
hsa-miR-8077	0.228325	0.967613	0.45154	2	TMEM105	MAPK8IP2
hsa-miR-8084	0.311933	0.967613	0.564425	2	PSD3	ENDOD1
hsa-miR-873-3p	0.56607	0.967613	0.944669	2	CAMK2N1	FAXC
hsa-miR-877-5p	0.771855	0.967613	1.39621	2	USP2	IGF2BP2
hsa-miR-892c-5p	0.316309	0.967613	0.570366	2	EPS8	HMGA2
hsa-miR-920	0.294377	0.967613	0.54066	2	GPRC5B	LAD1
hsa-miR-921	0.193506	0.967613	0.40401	2	ADM	PERP
hsa-miR-93-3p	0.832611	0.967613	1.59821	2	PLEKHG4	PHLDA2
hsa-miR-938	0.163693	0.967613	0.36242	2	ADM	SPTBN2
hsa-miR-942-5p	0.692879	0.967613	1.1942	2	FAXC	LRRC2
hsa-miR-96-5p	0.692879	0.967613	1.1942	2	PAQR4	TIMP1
hsa-miR-203a-3p	0.884121	0.976217	1.82993	2	E2F1	TPD52L1
hsa-miR-6791-3p	0.89874	0.978549	1.9131	2	MACC1	CDT1
hsa-miR-6829-3p	0.89874	0.978549	1.9131	2	MACC1	CDT1
hsa-miR-340-5p	0.915857	0.981119	2.02599	2	MET	RNF24
hsa-miR-4635	0.910767	0.981119	1.99034	2	FAXC	KLHL3
hsa-miR-30e-5p	0.920675	0.981355	2.06164	2	TGFA	ST3GAL5
hsa-miR-519a-3p	0.922223	0.981355	2.07352	2	TIMP1	PSD3
hsa-miR-5693	0.928844	0.986484	2.12699	2	PHLDA3	RNF24
hsa-miR-221-3p	0.935578	0.989152	2.1864	2	BBC3	PLP2
hsa-miR-30d-5p	0.935578	0.989152	2.1864	2	TGFA	ST3GAL5
hsa-miR-3122	0.936851	0.989152	2.19829	2	RNF24	ITGA3
hsa-miR-3913-5p	0.936218	0.989152	2.19235	2	RNF24	ITGA3
hsa-miR-5089-5p	0.9381	0.98928	2.21017	2	PDE4C	LDHD
hsa-miR-142-3p	0.947814	0.992283	2.31117	2	TGFBR1	HMGA2
hsa-miR-148b-3p	0.95471	0.992283	2.39435	2	SLCO4C1	DTX4
hsa-miR-30b-5p	0.960331	0.992283	2.47159	2	TGFA	ST3GAL5
hsa-miR-383-3p	0.961922	0.992283	2.49535	2	PHLDA3	RNF24
hsa-miR-6506-5p	0.948338	0.992283	2.31711	2	LDHD	PDE4C
hsa-miR-6513-5p	0.949371	0.992283	2.329	2	RNF24	ITGA3
hsa-miR-6749-3p	0.946751	0.992283	2.29929	2	ENDOD1	PNMA3
hsa-miR-619-5p	0.963825	0.993453	2.52506	2	LDHD	PDE4C
hsa-miR-103a-3p	0.972912	0.996218	2.69142	2	ALDH3B1	DEPDC1B
hsa-miR-1910-3p	0.98363	0.996218	2.9766	2	TMEM105	LIPH
hsa-miR-30c-5p	0.986764	0.996218	3.09543	2	TGFA	ST3GAL5
hsa-miR-3929	0.983102	0.996218	2.95878	2	ITGA3	PLCD3
hsa-miR-4419b	0.982922	0.996218	2.95283	2	ITGA3	PLCD3
hsa-miR-4478	0.983102	0.996218	2.95878	2	ITGA3	PLCD3
hsa-miR-4649-3p	0.984309	0.996218	3.00037	2	EGF	BBC3
hsa-miR-497-5p	0.975077	0.996218	2.73895	2	ALDH3B1	MACC1
hsa-miR-6511a-5p	0.984142	0.996218	2.99442	2	TMEM105	LIPH
hsa-miR-195-5p	0.996363	0.997937	3.80244	2	TMC6	ALDH3B1
hsa-miR-15a-5p	0.998457	0.99905	4.25992	2	HMGA2	ALDH3B1
hsa-miR-15b-5p	0.99905	0.99905	4.5154	2	FAXC	ALDH3B1
[truncated: 18 more columns]
